# Supplementary material for: Translation arrest cancellation of VemP, a secretion monitor in Vibrio, is regulated by multiple cis and trans factors, including SecY
Source: J Biol Chem. 2024 Sep 2;300(10):107735. doi: 10.1016/j.jbc.2024.107735 (PMC11470409; doi:10.1016/j.jbc.2024.107735)
Supplement: Supplementary File [file mmc1.zip]

Archive with 1 entries (1 files):
- Supplementary file 4.pdb
