# Supplementary material for: Translation arrest cancellation of VemP, a secretion monitor in Vibrio, is regulated by multiple cis and trans factors, including SecY
Source: J Biol Chem. 2024 Sep 2;300(10):107735. doi: 10.1016/j.jbc.2024.107735 (PMC11470409; doi:10.1016/j.jbc.2024.107735)
Supplement: Supplementary File [file mmc1.zip › Supplementary file 4.pdb]

ATOM      1  N   MET A   1      32.584  -2.348 -31.217  1.00 61.93           N  
ATOM      2  H   MET A   1      32.470  -2.712 -32.152  1.00 61.93           H  
ATOM      3  H2  MET A   1      32.771  -3.127 -30.601  1.00 61.93           H  
ATOM      4  H3  MET A   1      33.411  -1.769 -31.194  1.00 61.93           H  
ATOM      5  CA  MET A   1      31.381  -1.573 -30.796  1.00 61.93           C  
ATOM      6  HA  MET A   1      31.272  -0.717 -31.462  1.00 61.93           H  
ATOM      7  C   MET A   1      31.573  -1.015 -29.391  1.00 61.93           C  
ATOM      8  CB  MET A   1      30.091  -2.403 -30.884  1.00 61.93           C  
ATOM      9  HB2 MET A   1      30.041  -3.066 -30.020  1.00 61.93           H  
ATOM     10  HB3 MET A   1      30.129  -3.019 -31.782  1.00 61.93           H  
ATOM     11  O   MET A   1      31.265   0.150 -29.166  1.00 61.93           O  
ATOM     12  CG  MET A   1      28.803  -1.568 -30.951  1.00 61.93           C  
ATOM     13  HG2 MET A   1      28.746  -0.903 -30.088  1.00 61.93           H  
ATOM     14  HG3 MET A   1      28.819  -0.965 -31.859  1.00 61.93           H  
ATOM     15  SD  MET A   1      27.330  -2.629 -30.969  1.00 61.93           S  
ATOM     16  CE  MET A   1      26.051  -1.489 -31.565  1.00 61.93           C  
ATOM     17  HE1 MET A   1      26.316  -1.119 -32.555  1.00 61.93           H  
ATOM     18  HE2 MET A   1      25.096  -2.013 -31.618  1.00 61.93           H  
ATOM     19  HE3 MET A   1      25.958  -0.650 -30.875  1.00 61.93           H  
ATOM     20  N   MET A   2      32.146  -1.798 -28.467  1.00 71.04           N  
ATOM     21  H   MET A   2      32.326  -2.780 -28.623  1.00 71.04           H  
ATOM     22  CA  MET A   2      32.616  -1.260 -27.183  1.00 71.04           C  
ATOM     23  HA  MET A   2      31.772  -0.867 -26.616  1.00 71.04           H  
ATOM     24  C   MET A   2      33.628  -0.128 -27.398  1.00 71.04           C  
ATOM     25  CB  MET A   2      33.301  -2.345 -26.347  1.00 71.04           C  
ATOM     26  HB2 MET A   2      33.632  -1.901 -25.407  1.00 71.04           H  
ATOM     27  HB3 MET A   2      34.208  -2.662 -26.861  1.00 71.04           H  
ATOM     28  O   MET A   2      33.504   0.918 -26.776  1.00 71.04           O  
ATOM     29  CG  MET A   2      32.449  -3.571 -26.017  1.00 71.04           C  
ATOM     30  HG2 MET A   2      33.134  -4.357 -25.699  1.00 71.04           H  
ATOM     31  HG3 MET A   2      31.931  -3.925 -26.908  1.00 71.04           H  
ATOM     32  SD  MET A   2      31.259  -3.309 -24.690  1.00 71.04           S  
ATOM     33  CE  MET A   2      31.021  -5.018 -24.173  1.00 71.04           C  
ATOM     34  HE1 MET A   2      30.203  -5.074 -23.454  1.00 71.04           H  
ATOM     35  HE2 MET A   2      30.763  -5.628 -25.039  1.00 71.04           H  
ATOM     36  HE3 MET A   2      31.941  -5.401 -23.730  1.00 71.04           H  
ATOM     37  N   ASP A   3      34.565  -0.283 -28.347  1.00 65.03           N  
ATOM     38  H   ASP A   3      34.741  -1.220 -28.679  1.00 65.03           H  
ATOM     39  CA  ASP A   3      35.558   0.758 -28.673  1.00 65.03           C  
ATOM     40  HA  ASP A   3      36.126   0.975 -27.768  1.00 65.03           H  
ATOM     41  C   ASP A   3      34.886   2.081 -29.096  1.00 65.03           C  
ATOM     42  CB  ASP A   3      36.519   0.238 -29.776  1.00 65.03           C  
ATOM     43  HB2 ASP A   3      36.214  -0.763 -30.081  1.00 65.03           H  
ATOM     44  HB3 ASP A   3      36.425   0.872 -30.657  1.00 65.03           H  
ATOM     45  O   ASP A   3      35.268   3.152 -28.631  1.00 65.03           O  
ATOM     46  CG  ASP A   3      38.009   0.176 -29.386  1.00 65.03           C  
ATOM     47  OD1 ASP A   3      38.335   0.258 -28.185  1.00 65.03           O  
ATOM     48  OD2 ASP A   3      38.848   0.012 -30.310  1.00 65.03           O  
ATOM     49  N   SER A   4      33.823   2.026 -29.910  1.00 67.92           N  
ATOM     50  H   SER A   4      33.486   1.124 -30.214  1.00 67.92           H  
ATOM     51  CA  SER A   4      33.060   3.220 -30.301  1.00 67.92           C  
ATOM     52  HA  SER A   4      33.767   3.985 -30.624  1.00 67.92           H  
ATOM     53  C   SER A   4      32.278   3.825 -29.134  1.00 67.92           C  
ATOM     54  CB  SER A   4      32.129   2.941 -31.489  1.00 67.92           C  
ATOM     55  HB2 SER A   4      32.735   2.865 -32.392  1.00 67.92           H  
ATOM     56  HB3 SER A   4      31.439   3.776 -31.614  1.00 67.92           H  
ATOM     57  O   SER A   4      32.258   5.043 -29.012  1.00 67.92           O  
ATOM     58  OG  SER A   4      31.400   1.734 -31.340  1.00 67.92           O  
ATOM     59  HG  SER A   4      30.901   1.778 -30.521  1.00 67.92           H  
ATOM     60  N   LEU A   5      31.692   3.005 -28.251  1.00 70.44           N  
ATOM     61  H   LEU A   5      31.798   2.007 -28.364  1.00 70.44           H  
ATOM     62  CA  LEU A   5      31.029   3.486 -27.029  1.00 70.44           C  
ATOM     63  HA  LEU A   5      30.282   4.234 -27.295  1.00 70.44           H  
ATOM     64  C   LEU A   5      32.021   4.176 -26.091  1.00 70.44           C  
ATOM     65  CB  LEU A   5      30.351   2.308 -26.305  1.00 70.44           C  
ATOM     66  HB2 LEU A   5      30.294   2.523 -25.238  1.00 70.44           H  
ATOM     67  HB3 LEU A   5      30.967   1.415 -26.416  1.00 70.44           H  
ATOM     68  O   LEU A   5      31.742   5.250 -25.568  1.00 70.44           O  
ATOM     69  CG  LEU A   5      28.929   2.017 -26.806  1.00 70.44           C  
ATOM     70  HG  LEU A   5      28.915   2.041 -27.896  1.00 70.44           H  
ATOM     71  CD1 LEU A   5      28.491   0.626 -26.349  1.00 70.44           C  
ATOM     72 HD11 LEU A   5      27.477   0.425 -26.694  1.00 70.44           H  
ATOM     73 HD12 LEU A   5      28.512   0.566 -25.261  1.00 70.44           H  
ATOM     74 HD13 LEU A   5      29.161  -0.129 -26.760  1.00 70.44           H  
ATOM     75  CD2 LEU A   5      27.929   3.041 -26.262  1.00 70.44           C  
ATOM     76 HD21 LEU A   5      28.196   4.049 -26.581  1.00 70.44           H  
ATOM     77 HD22 LEU A   5      26.930   2.815 -26.634  1.00 70.44           H  
ATOM     78 HD23 LEU A   5      27.911   3.008 -25.172  1.00 70.44           H  
ATOM     79  N   ARG A   6      33.212   3.602 -25.931  1.00 69.51           N  
ATOM     80  H   ARG A   6      33.358   2.693 -26.348  1.00 69.51           H  
ATOM     81  CA  ARG A   6      34.281   4.176 -25.120  1.00 69.51           C  
ATOM     82  HA  ARG A   6      33.875   4.442 -24.144  1.00 69.51           H  
ATOM     83  C   ARG A   6      34.835   5.466 -25.724  1.00 69.51           C  
ATOM     84  CB  ARG A   6      35.351   3.102 -24.936  1.00 69.51           C  
ATOM     85  HB2 ARG A   6      34.898   2.213 -24.498  1.00 69.51           H  
ATOM     86  HB3 ARG A   6      35.779   2.839 -25.904  1.00 69.51           H  
ATOM     87  O   ARG A   6      35.128   6.399 -24.988  1.00 69.51           O  
ATOM     88  CG  ARG A   6      36.449   3.609 -24.008  1.00 69.51           C  
ATOM     89  HG2 ARG A   6      36.031   3.891 -23.041  1.00 69.51           H  
ATOM     90  HG3 ARG A   6      36.926   4.478 -24.459  1.00 69.51           H  
ATOM     91  CD  ARG A   6      37.495   2.526 -23.817  1.00 69.51           C  
ATOM     92  HD2 ARG A   6      37.655   2.004 -24.761  1.00 69.51           H  
ATOM     93  HD3 ARG A   6      37.129   1.816 -23.076  1.00 69.51           H  
ATOM     94  NE  ARG A   6      38.763   3.138 -23.394  1.00 69.51           N  
ATOM     95  HE  ARG A   6      38.835   4.143 -23.459  1.00 69.51           H  
ATOM     96  NH1 ARG A   6      39.739   1.188 -22.812  1.00 69.51           N  
ATOM     97 HH11 ARG A   6      40.573   0.679 -22.555  1.00 69.51           H  
ATOM     98 HH12 ARG A   6      38.844   0.732 -22.918  1.00 69.51           H  
ATOM     99  NH2 ARG A   6      40.945   3.054 -22.723  1.00 69.51           N  
ATOM    100 HH21 ARG A   6      41.698   2.506 -22.334  1.00 69.51           H  
ATOM    101 HH22 ARG A   6      41.006   4.060 -22.786  1.00 69.51           H  
ATOM    102  CZ  ARG A   6      39.812   2.466 -22.983  1.00 69.51           C  
ATOM    103  N   THR A   7      34.942   5.551 -27.050  1.00 64.06           N  
ATOM    104  H   THR A   7      34.733   4.727 -27.595  1.00 64.06           H  
ATOM    105  CA  THR A   7      35.341   6.798 -27.726  1.00 64.06           C  
ATOM    106  HA  THR A   7      36.230   7.188 -27.231  1.00 64.06           H  
ATOM    107  C   THR A   7      34.242   7.861 -27.589  1.00 64.06           C  
ATOM    108  CB  THR A   7      35.682   6.572 -29.210  1.00 64.06           C  
ATOM    109  HB  THR A   7      34.765   6.531 -29.797  1.00 64.06           H  
ATOM    110  O   THR A   7      34.531   9.028 -27.339  1.00 64.06           O  
ATOM    111  CG2 THR A   7      36.592   7.678 -29.739  1.00 64.06           C  
ATOM    112 HG21 THR A   7      37.516   7.717 -29.161  1.00 64.06           H  
ATOM    113 HG22 THR A   7      36.833   7.484 -30.785  1.00 64.06           H  
ATOM    114 HG23 THR A   7      36.085   8.640 -29.673  1.00 64.06           H  
ATOM    115  OG1 THR A   7      36.410   5.385 -29.431  1.00 64.06           O  
ATOM    116  HG1 THR A   7      35.935   4.627 -29.083  1.00 64.06           H  
ATOM    117  N   ALA A   8      32.973   7.447 -27.660  1.00 64.11           N  
ATOM    118  H   ALA A   8      32.787   6.483 -27.898  1.00 64.11           H  
ATOM    119  CA  ALA A   8      31.811   8.303 -27.435  1.00 64.11           C  
ATOM    120  HA  ALA A   8      31.940   9.214 -28.020  1.00 64.11           H  
ATOM    121  C   ALA A   8      31.637   8.734 -25.968  1.00 64.11           C  
ATOM    122  CB  ALA A   8      30.560   7.583 -27.949  1.00 64.11           C  
ATOM    123  HB1 ALA A   8      30.683   7.328 -29.001  1.00 64.11           H  
ATOM    124  HB2 ALA A   8      29.695   8.238 -27.844  1.00 64.11           H  
ATOM    125  HB3 ALA A   8      30.385   6.675 -27.372  1.00 64.11           H  
ATOM    126  O   ALA A   8      30.969   9.735 -25.721  1.00 64.11           O  
ATOM    127  N   ALA A   9      32.261   8.058 -24.998  1.00 60.92           N  
ATOM    128  H   ALA A   9      32.708   7.181 -25.225  1.00 60.92           H  
ATOM    129  CA  ALA A   9      32.281   8.501 -23.601  1.00 60.92           C  
ATOM    130  HA  ALA A   9      31.253   8.602 -23.252  1.00 60.92           H  
ATOM    131  C   ALA A   9      32.932   9.887 -23.425  1.00 60.92           C  
ATOM    132  CB  ALA A   9      32.962   7.431 -22.739  1.00 60.92           C  
ATOM    133  HB1 ALA A   9      32.830   7.682 -21.687  1.00 60.92           H  
ATOM    134  HB2 ALA A   9      32.514   6.455 -22.928  1.00 60.92           H  
ATOM    135  HB3 ALA A   9      34.030   7.399 -22.953  1.00 60.92           H  
ATOM    136  O   ALA A   9      32.600  10.597 -22.482  1.00 60.92           O  
ATOM    137  N   ASN A  10      33.781  10.314 -24.371  1.00 59.13           N  
ATOM    138  H   ASN A  10      34.026   9.677 -25.115  1.00 59.13           H  
ATOM    139  CA  ASN A  10      34.320  11.676 -24.423  1.00 59.13           C  
ATOM    140  HA  ASN A  10      34.429  12.037 -23.400  1.00 59.13           H  
ATOM    141  C   ASN A  10      33.385  12.704 -25.089  1.00 59.13           C  
ATOM    142  CB  ASN A  10      35.714  11.642 -25.082  1.00 59.13           C  
ATOM    143  HB2 ASN A  10      35.950  12.624 -25.492  1.00 59.13           H  
ATOM    144  HB3 ASN A  10      35.726  10.927 -25.905  1.00 59.13           H  
ATOM    145  O   ASN A  10      33.737  13.883 -25.158  1.00 59.13           O  
ATOM    146  CG  ASN A  10      36.821  11.311 -24.100  1.00 59.13           C  
ATOM    147  ND2 ASN A  10      38.001  11.004 -24.581  1.00 59.13           N  
ATOM    148 HD21 ASN A  10      38.169  11.002 -25.577  1.00 59.13           H  
ATOM    149 HD22 ASN A  10      38.716  10.841 -23.887  1.00 59.13           H  
ATOM    150  OD1 ASN A  10      36.668  11.369 -22.895  1.00 59.13           O  
ATOM    151  N   SER A  11      32.207  12.297 -25.569  1.00 66.37           N  
ATOM    152  H   SER A  11      31.933  11.336 -25.419  1.00 66.37           H  
ATOM    153  CA  SER A  11      31.209  13.220 -26.119  1.00 66.37           C  
ATOM    154  HA  SER A  11      31.728  13.901 -26.793  1.00 66.37           H  
ATOM    155  C   SER A  11      30.553  14.067 -25.023  1.00 66.37           C  
ATOM    156  CB  SER A  11      30.145  12.489 -26.949  1.00 66.37           C  
ATOM    157  HB2 SER A  11      30.629  11.815 -27.656  1.00 66.37           H  
ATOM    158  HB3 SER A  11      29.574  13.226 -27.513  1.00 66.37           H  
ATOM    159  O   SER A  11      30.407  13.640 -23.877  1.00 66.37           O  
ATOM    160  OG  SER A  11      29.253  11.764 -26.129  1.00 66.37           O  
ATOM    161  HG  SER A  11      29.729  10.988 -25.822  1.00 66.37           H  
ATOM    162  N   LEU A  12      30.122  15.277 -25.389  1.00 67.74           N  
ATOM    163  H   LEU A  12      30.287  15.581 -26.338  1.00 67.74           H  
ATOM    164  CA  LEU A  12      29.505  16.237 -24.469  1.00 67.74           C  
ATOM    165  HA  LEU A  12      30.225  16.480 -23.687  1.00 67.74           H  
ATOM    166  C   LEU A  12      28.241  15.675 -23.786  1.00 67.74           C  
ATOM    167  CB  LEU A  12      29.170  17.512 -25.270  1.00 67.74           C  
ATOM    168  HB2 LEU A  12      28.208  17.367 -25.761  1.00 67.74           H  
ATOM    169  HB3 LEU A  12      29.909  17.671 -26.055  1.00 67.74           H  
ATOM    170  O   LEU A  12      28.036  15.885 -22.596  1.00 67.74           O  
ATOM    171  CG  LEU A  12      29.113  18.775 -24.391  1.00 67.74           C  
ATOM    172  HG  LEU A  12      28.764  18.517 -23.391  1.00 67.74           H  
ATOM    173  CD1 LEU A  12      30.500  19.417 -24.294  1.00 67.74           C  
ATOM    174 HD11 LEU A  12      30.446  20.291 -23.644  1.00 67.74           H  
ATOM    175 HD12 LEU A  12      31.210  18.709 -23.869  1.00 67.74           H  
ATOM    176 HD13 LEU A  12      30.840  19.736 -25.279  1.00 67.74           H  
ATOM    177  CD2 LEU A  12      28.147  19.795 -24.986  1.00 67.74           C  
ATOM    178 HD21 LEU A  12      28.126  20.689 -24.363  1.00 67.74           H  
ATOM    179 HD22 LEU A  12      28.456  20.073 -25.994  1.00 67.74           H  
ATOM    180 HD23 LEU A  12      27.139  19.380 -25.017  1.00 67.74           H  
ATOM    181  N   VAL A  13      27.426  14.909 -24.520  1.00 66.12           N  
ATOM    182  H   VAL A  13      27.668  14.757 -25.489  1.00 66.12           H  
ATOM    183  CA  VAL A  13      26.151  14.354 -24.028  1.00 66.12           C  
ATOM    184  HA  VAL A  13      25.535  15.168 -23.647  1.00 66.12           H  
ATOM    185  C   VAL A  13      26.373  13.377 -22.874  1.00 66.12           C  
ATOM    186  CB  VAL A  13      25.383  13.658 -25.172  1.00 66.12           C  
ATOM    187  HB  VAL A  13      25.993  12.845 -25.566  1.00 66.12           H  
ATOM    188  O   VAL A  13      25.716  13.468 -21.841  1.00 66.12           O  
ATOM    189  CG1 VAL A  13      24.048  13.073 -24.696  1.00 66.12           C  
ATOM    190 HG11 VAL A  13      23.434  13.855 -24.249  1.00 66.12           H  
ATOM    191 HG12 VAL A  13      23.509  12.639 -25.538  1.00 66.12           H  
ATOM    192 HG13 VAL A  13      24.211  12.287 -23.959  1.00 66.12           H  
ATOM    193  CG2 VAL A  13      25.090  14.636 -26.318  1.00 66.12           C  
ATOM    194 HG21 VAL A  13      24.512  15.482 -25.947  1.00 66.12           H  
ATOM    195 HG22 VAL A  13      26.015  15.002 -26.764  1.00 66.12           H  
ATOM    196 HG23 VAL A  13      24.515  14.133 -27.096  1.00 66.12           H  
ATOM    197  N   LEU A  14      27.339  12.467 -23.013  1.00 65.99           N  
ATOM    198  H   LEU A  14      27.892  12.468 -23.858  1.00 65.99           H  
ATOM    199  CA  LEU A  14      27.661  11.504 -21.959  1.00 65.99           C  
ATOM    200  HA  LEU A  14      26.730  11.059 -21.609  1.00 65.99           H  
ATOM    201  C   LEU A  14      28.270  12.182 -20.725  1.00 65.99           C  
ATOM    202  CB  LEU A  14      28.555  10.396 -22.548  1.00 65.99           C  
ATOM    203  HB2 LEU A  14      29.037  10.758 -23.457  1.00 65.99           H  
ATOM    204  HB3 LEU A  14      29.351  10.146 -21.846  1.00 65.99           H  
ATOM    205  O   LEU A  14      27.994  11.751 -19.608  1.00 65.99           O  
ATOM    206  CG  LEU A  14      27.726   9.135 -22.855  1.00 65.99           C  
ATOM    207  HG  LEU A  14      26.726   9.424 -23.178  1.00 65.99           H  
ATOM    208  CD1 LEU A  14      28.337   8.300 -23.979  1.00 65.99           C  
ATOM    209 HD11 LEU A  14      28.460   8.917 -24.869  1.00 65.99           H  
ATOM    210 HD12 LEU A  14      29.301   7.896 -23.669  1.00 65.99           H  
ATOM    211 HD13 LEU A  14      27.668   7.473 -24.216  1.00 65.99           H  
ATOM    212  CD2 LEU A  14      27.617   8.266 -21.602  1.00 65.99           C  
ATOM    213 HD21 LEU A  14      28.612   8.017 -21.233  1.00 65.99           H  
ATOM    214 HD22 LEU A  14      27.088   8.811 -20.820  1.00 65.99           H  
ATOM    215 HD23 LEU A  14      27.067   7.351 -21.821  1.00 65.99           H  
ATOM    216  N   LYS A  15      29.014  13.285 -20.897  1.00 68.88           N  
ATOM    217  H   LYS A  15      29.208  13.588 -21.841  1.00 68.88           H  
ATOM    218  CA  LYS A  15      29.485  14.106 -19.768  1.00 68.88           C  
ATOM    219  HA  LYS A  15      30.000  13.464 -19.054  1.00 68.88           H  
ATOM    220  C   LYS A  15      28.334  14.741 -18.990  1.00 68.88           C  
ATOM    221  CB  LYS A  15      30.455  15.197 -20.238  1.00 68.88           C  
ATOM    222  HB2 LYS A  15      30.013  15.767 -21.055  1.00 68.88           H  
ATOM    223  HB3 LYS A  15      30.628  15.881 -19.406  1.00 68.88           H  
ATOM    224  O   LYS A  15      28.405  14.781 -17.768  1.00 68.88           O  
ATOM    225  CG  LYS A  15      31.807  14.626 -20.676  1.00 68.88           C  
ATOM    226  HG2 LYS A  15      31.670  13.965 -21.532  1.00 68.88           H  
ATOM    227  HG3 LYS A  15      32.238  14.055 -19.854  1.00 68.88           H  
ATOM    228  CD  LYS A  15      32.755  15.769 -21.058  1.00 68.88           C  
ATOM    229  HD2 LYS A  15      32.896  16.418 -20.194  1.00 68.88           H  
ATOM    230  HD3 LYS A  15      32.312  16.344 -21.871  1.00 68.88           H  
ATOM    231  CE  LYS A  15      34.105  15.201 -21.503  1.00 68.88           C  
ATOM    232  HE2 LYS A  15      33.945  14.562 -22.372  1.00 68.88           H  
ATOM    233  HE3 LYS A  15      34.506  14.579 -20.703  1.00 68.88           H  
ATOM    234  NZ  LYS A  15      35.070  16.278 -21.829  1.00 68.88           N  
ATOM    235  HZ1 LYS A  15      34.731  16.836 -22.600  1.00 68.88           H  
ATOM    236  HZ2 LYS A  15      35.212  16.877 -21.029  1.00 68.88           H  
ATOM    237  HZ3 LYS A  15      35.960  15.877 -22.085  1.00 68.88           H  
ATOM    238  N   ILE A  16      27.274  15.185 -19.669  1.00 70.59           N  
ATOM    239  H   ILE A  16      27.300  15.157 -20.678  1.00 70.59           H  
ATOM    240  CA  ILE A  16      26.075  15.720 -19.006  1.00 70.59           C  
ATOM    241  HA  ILE A  16      26.382  16.474 -18.281  1.00 70.59           H  
ATOM    242  C   ILE A  16      25.371  14.614 -18.216  1.00 70.59           C  
ATOM    243  CB  ILE A  16      25.132  16.399 -20.023  1.00 70.59           C  
ATOM    244  HB  ILE A  16      24.912  15.695 -20.826  1.00 70.59           H  
ATOM    245  O   ILE A  16      25.073  14.809 -17.042  1.00 70.59           O  
ATOM    246  CG1 ILE A  16      25.812  17.648 -20.628  1.00 70.59           C  
ATOM    247 HG12 ILE A  16      26.833  17.409 -20.927  1.00 70.59           H  
ATOM    248 HG13 ILE A  16      25.871  18.432 -19.873  1.00 70.59           H  
ATOM    249  CG2 ILE A  16      23.800  16.795 -19.356  1.00 70.59           C  
ATOM    250 HG21 ILE A  16      23.983  17.456 -18.508  1.00 70.59           H  
ATOM    251 HG22 ILE A  16      23.149  17.305 -20.065  1.00 70.59           H  
ATOM    252 HG23 ILE A  16      23.262  15.914 -19.008  1.00 70.59           H  
ATOM    253  CD1 ILE A  16      25.096  18.202 -21.866  1.00 70.59           C  
ATOM    254 HD11 ILE A  16      25.692  19.009 -22.293  1.00 70.59           H  
ATOM    255 HD12 ILE A  16      24.981  17.416 -22.612  1.00 70.59           H  
ATOM    256 HD13 ILE A  16      24.117  18.601 -21.600  1.00 70.59           H  
ATOM    257  N   ILE A  17      25.177  13.432 -18.814  1.00 66.17           N  
ATOM    258  H   ILE A  17      25.420  13.343 -19.791  1.00 66.17           H  
ATOM    259  CA  ILE A  17      24.579  12.281 -18.116  1.00 66.17           C  
ATOM    260  HA  ILE A  17      23.592  12.569 -17.757  1.00 66.17           H  
ATOM    261  C   ILE A  17      25.407  11.916 -16.878  1.00 66.17           C  
ATOM    262  CB  ILE A  17      24.413  11.078 -19.074  1.00 66.17           C  
ATOM    263  HB  ILE A  17      25.374  10.873 -19.544  1.00 66.17           H  
ATOM    264  O   ILE A  17      24.848  11.714 -15.804  1.00 66.17           O  
ATOM    265  CG1 ILE A  17      23.383  11.420 -20.177  1.00 66.17           C  
ATOM    266 HG12 ILE A  17      22.396  11.535 -19.728  1.00 66.17           H  
ATOM    267 HG13 ILE A  17      23.645  12.371 -20.641  1.00 66.17           H  
ATOM    268  CG2 ILE A  17      23.973   9.814 -18.308  1.00 66.17           C  
ATOM    269 HG21 ILE A  17      23.833   8.975 -18.990  1.00 66.17           H  
ATOM    270 HG22 ILE A  17      23.040  10.003 -17.778  1.00 66.17           H  
ATOM    271 HG23 ILE A  17      24.737   9.516 -17.590  1.00 66.17           H  
ATOM    272  CD1 ILE A  17      23.298  10.378 -21.300  1.00 66.17           C  
ATOM    273 HD11 ILE A  17      22.863   9.448 -20.933  1.00 66.17           H  
ATOM    274 HD12 ILE A  17      24.292  10.187 -21.705  1.00 66.17           H  
ATOM    275 HD13 ILE A  17      22.661  10.763 -22.096  1.00 66.17           H  
ATOM    276  N   PHE A  18      26.738  11.893 -16.987  1.00 68.75           N  
ATOM    277  H   PHE A  18      27.162  12.025 -17.894  1.00 68.75           H  
ATOM    278  CA  PHE A  18      27.597  11.673 -15.826  1.00 68.75           C  
ATOM    279  HA  PHE A  18      27.259  10.770 -15.318  1.00 68.75           H  
ATOM    280  C   PHE A  18      27.496  12.780 -14.783  1.00 68.75           C  
ATOM    281  CB  PHE A  18      29.054  11.508 -16.259  1.00 68.75           C  
ATOM    282  HB2 PHE A  18      29.317  12.315 -16.944  1.00 68.75           H  
ATOM    283  HB3 PHE A  18      29.688  11.613 -15.378  1.00 68.75           H  
ATOM    284  O   PHE A  18      27.460  12.466 -13.598  1.00 68.75           O  
ATOM    285  CG  PHE A  18      29.393  10.173 -16.878  1.00 68.75           C  
ATOM    286  CD1 PHE A  18      28.948   8.975 -16.285  1.00 68.75           C  
ATOM    287  HD1 PHE A  18      28.307   8.987 -15.416  1.00 68.75           H  
ATOM    288  CD2 PHE A  18      30.230  10.125 -18.007  1.00 68.75           C  
ATOM    289  HD2 PHE A  18      30.562  11.040 -18.473  1.00 68.75           H  
ATOM    290  CE1 PHE A  18      29.357   7.742 -16.808  1.00 68.75           C  
ATOM    291  HE1 PHE A  18      29.013   6.826 -16.350  1.00 68.75           H  
ATOM    292  CE2 PHE A  18      30.688   8.891 -18.492  1.00 68.75           C  
ATOM    293  HE2 PHE A  18      31.380   8.863 -19.320  1.00 68.75           H  
ATOM    294  CZ  PHE A  18      30.286   7.706 -17.861  1.00 68.75           C  
ATOM    295  HZ  PHE A  18      30.721   6.771 -18.180  1.00 68.75           H  
ATOM    296  N   GLY A  19      27.411  14.045 -15.197  1.00 68.85           N  
ATOM    297  H   GLY A  19      27.475  14.240 -16.186  1.00 68.85           H  
ATOM    298  CA  GLY A  19      27.166  15.164 -14.290  1.00 68.85           C  
ATOM    299  HA2 GLY A  19      27.068  16.081 -14.871  1.00 68.85           H  
ATOM    300  HA3 GLY A  19      28.000  15.267 -13.596  1.00 68.85           H  
ATOM    301  C   GLY A  19      25.881  14.963 -13.489  1.00 68.85           C  
ATOM    302  O   GLY A  19      25.905  15.074 -12.268  1.00 68.85           O  
ATOM    303  N   ILE A  20      24.796  14.555 -14.153  1.00 66.94           N  
ATOM    304  H   ILE A  20      24.853  14.484 -15.159  1.00 66.94           H  
ATOM    305  CA  ILE A  20      23.509  14.263 -13.507  1.00 66.94           C  
ATOM    306  HA  ILE A  20      23.223  15.124 -12.904  1.00 66.94           H  
ATOM    307  C   ILE A  20      23.630  13.075 -12.544  1.00 66.94           C  
ATOM    308  CB  ILE A  20      22.408  14.042 -14.571  1.00 66.94           C  
ATOM    309  HB  ILE A  20      22.736  13.260 -15.255  1.00 66.94           H  
ATOM    310  O   ILE A  20      23.139  13.157 -11.423  1.00 66.94           O  
ATOM    311  CG1 ILE A  20      22.166  15.341 -15.377  1.00 66.94           C  
ATOM    312 HG12 ILE A  20      23.117  15.771 -15.692  1.00 66.94           H  
ATOM    313 HG13 ILE A  20      21.676  16.076 -14.739  1.00 66.94           H  
ATOM    314  CG2 ILE A  20      21.090  13.588 -13.912  1.00 66.94           C  
ATOM    315 HG21 ILE A  20      21.216  12.631 -13.405  1.00 66.94           H  
ATOM    316 HG22 ILE A  20      20.757  14.330 -13.185  1.00 66.94           H  
ATOM    317 HG23 ILE A  20      20.309  13.451 -14.660  1.00 66.94           H  
ATOM    318  CD1 ILE A  20      21.322  15.139 -16.642  1.00 66.94           C  
ATOM    319 HD11 ILE A  20      20.302  14.849 -16.386  1.00 66.94           H  
ATOM    320 HD12 ILE A  20      21.282  16.076 -17.198  1.00 66.94           H  
ATOM    321 HD13 ILE A  20      21.774  14.373 -17.272  1.00 66.94           H  
ATOM    322  N   ILE A  21      24.320  11.994 -12.927  1.00 63.78           N  
ATOM    323  H   ILE A  21      24.676  11.968 -13.872  1.00 63.78           H  
ATOM    324  CA  ILE A  21      24.530  10.829 -12.049  1.00 63.78           C  
ATOM    325  HA  ILE A  21      23.558  10.488 -11.692  1.00 63.78           H  
ATOM    326  C   ILE A  21      25.341  11.220 -10.805  1.00 63.78           C  
ATOM    327  CB  ILE A  21      25.188   9.663 -12.827  1.00 63.78           C  
ATOM    328  HB  ILE A  21      26.078  10.042 -13.331  1.00 63.78           H  
ATOM    329  O   ILE A  21      24.978  10.849  -9.693  1.00 63.78           O  
ATOM    330  CG1 ILE A  21      24.212   9.100 -13.886  1.00 63.78           C  
ATOM    331 HG12 ILE A  21      23.755   9.917 -14.444  1.00 63.78           H  
ATOM    332 HG13 ILE A  21      23.403   8.570 -13.382  1.00 63.78           H  
ATOM    333  CG2 ILE A  21      25.616   8.525 -11.878  1.00 63.78           C  
ATOM    334 HG21 ILE A  21      26.044   7.691 -12.434  1.00 63.78           H  
ATOM    335 HG22 ILE A  21      26.380   8.872 -11.183  1.00 63.78           H  
ATOM    336 HG23 ILE A  21      24.751   8.175 -11.314  1.00 63.78           H  
ATOM    337  CD1 ILE A  21      24.870   8.156 -14.902  1.00 63.78           C  
ATOM    338 HD11 ILE A  21      25.723   8.649 -15.369  1.00 63.78           H  
ATOM    339 HD12 ILE A  21      24.144   7.901 -15.674  1.00 63.78           H  
ATOM    340 HD13 ILE A  21      25.196   7.233 -14.422  1.00 63.78           H  
ATOM    341  N   ILE A  22      26.420  11.990 -10.967  1.00 64.97           N  
ATOM    342  H   ILE A  22      26.659  12.289 -11.901  1.00 64.97           H  
ATOM    343  CA  ILE A  22      27.257  12.447  -9.849  1.00 64.97           C  
ATOM    344  HA  ILE A  22      27.571  11.583  -9.264  1.00 64.97           H  
ATOM    345  C   ILE A  22      26.443  13.342  -8.911  1.00 64.97           C  
ATOM    346  CB  ILE A  22      28.519  13.163 -10.383  1.00 64.97           C  
ATOM    347  HB  ILE A  22      28.209  13.918 -11.105  1.00 64.97           H  
ATOM    348  O   ILE A  22      26.436  13.116  -7.703  1.00 64.97           O  
ATOM    349  CG1 ILE A  22      29.454  12.155 -11.092  1.00 64.97           C  
ATOM    350 HG12 ILE A  22      29.915  11.499 -10.354  1.00 64.97           H  
ATOM    351 HG13 ILE A  22      28.876  11.516 -11.760  1.00 64.97           H  
ATOM    352  CG2 ILE A  22      29.277  13.871  -9.245  1.00 64.97           C  
ATOM    353 HG21 ILE A  22      30.212  14.303  -9.604  1.00 64.97           H  
ATOM    354 HG22 ILE A  22      28.678  14.696  -8.861  1.00 64.97           H  
ATOM    355 HG23 ILE A  22      29.488  13.173  -8.435  1.00 64.97           H  
ATOM    356  CD1 ILE A  22      30.559  12.815 -11.926  1.00 64.97           C  
ATOM    357 HD11 ILE A  22      31.272  13.335 -11.286  1.00 64.97           H  
ATOM    358 HD12 ILE A  22      30.120  13.517 -12.635  1.00 64.97           H  
ATOM    359 HD13 ILE A  22      31.095  12.044 -12.481  1.00 64.97           H  
ATOM    360  N   VAL A  23      25.719  14.318  -9.464  1.00 65.01           N  
ATOM    361  H   VAL A  23      25.763  14.445 -10.465  1.00 65.01           H  
ATOM    362  CA  VAL A  23      24.850  15.218  -8.696  1.00 65.01           C  
ATOM    363  HA  VAL A  23      25.442  15.711  -7.926  1.00 65.01           H  
ATOM    364  C   VAL A  23      23.757  14.435  -7.975  1.00 65.01           C  
ATOM    365  CB  VAL A  23      24.266  16.303  -9.619  1.00 65.01           C  
ATOM    366  HB  VAL A  23      23.864  15.836 -10.518  1.00 65.01           H  
ATOM    367  O   VAL A  23      23.508  14.708  -6.806  1.00 65.01           O  
ATOM    368  CG1 VAL A  23      23.149  17.109  -8.959  1.00 65.01           C  
ATOM    369 HG11 VAL A  23      22.270  16.475  -8.841  1.00 65.01           H  
ATOM    370 HG12 VAL A  23      22.867  17.951  -9.591  1.00 65.01           H  
ATOM    371 HG13 VAL A  23      23.479  17.482  -7.989  1.00 65.01           H  
ATOM    372  CG2 VAL A  23      25.361  17.300 -10.019  1.00 65.01           C  
ATOM    373 HG21 VAL A  23      26.221  16.783 -10.446  1.00 65.01           H  
ATOM    374 HG22 VAL A  23      24.970  17.995 -10.762  1.00 65.01           H  
ATOM    375 HG23 VAL A  23      25.692  17.861  -9.145  1.00 65.01           H  
ATOM    376  N   SER A  24      23.179  13.416  -8.616  1.00 63.11           N  
ATOM    377  H   SER A  24      23.394  13.278  -9.593  1.00 63.11           H  
ATOM    378  CA  SER A  24      22.242  12.490  -7.980  1.00 63.11           C  
ATOM    379  HA  SER A  24      21.378  13.063  -7.645  1.00 63.11           H  
ATOM    380  C   SER A  24      22.870  11.861  -6.741  1.00 63.11           C  
ATOM    381  CB  SER A  24      21.755  11.440  -8.991  1.00 63.11           C  
ATOM    382  HB2 SER A  24      21.030  11.905  -9.659  1.00 63.11           H  
ATOM    383  HB3 SER A  24      22.593  11.094  -9.596  1.00 63.11           H  
ATOM    384  O   SER A  24      22.340  12.029  -5.651  1.00 63.11           O  
ATOM    385  OG  SER A  24      21.162  10.310  -8.378  1.00 63.11           O  
ATOM    386  HG  SER A  24      21.777   9.897  -7.766  1.00 63.11           H  
ATOM    387  N   PHE A  25      24.028  11.205  -6.856  1.00 61.30           N  
ATOM    388  H   PHE A  25      24.466  11.142  -7.764  1.00 61.30           H  
ATOM    389  CA  PHE A  25      24.679  10.568  -5.702  1.00 61.30           C  
ATOM    390  HA  PHE A  25      23.958   9.903  -5.226  1.00 61.30           H  
ATOM    391  C   PHE A  25      25.106  11.559  -4.598  1.00 61.30           C  
ATOM    392  CB  PHE A  25      25.865   9.713  -6.179  1.00 61.30           C  
ATOM    393  HB2 PHE A  25      26.418  10.250  -6.949  1.00 61.30           H  
ATOM    394  HB3 PHE A  25      26.545   9.566  -5.340  1.00 61.30           H  
ATOM    395  O   PHE A  25      25.095  11.183  -3.429  1.00 61.30           O  
ATOM    396  CG  PHE A  25      25.467   8.334  -6.680  1.00 61.30           C  
ATOM    397  CD1 PHE A  25      25.138   7.326  -5.755  1.00 61.30           C  
ATOM    398  HD1 PHE A  25      25.178   7.534  -4.695  1.00 61.30           H  
ATOM    399  CD2 PHE A  25      25.430   8.043  -8.057  1.00 61.30           C  
ATOM    400  HD2 PHE A  25      25.714   8.798  -8.774  1.00 61.30           H  
ATOM    401  CE1 PHE A  25      24.754   6.050  -6.203  1.00 61.30           C  
ATOM    402  HE1 PHE A  25      24.493   5.287  -5.484  1.00 61.30           H  
ATOM    403  CE2 PHE A  25      25.034   6.770  -8.508  1.00 61.30           C  
ATOM    404  HE2 PHE A  25      24.990   6.559  -9.566  1.00 61.30           H  
ATOM    405  CZ  PHE A  25      24.691   5.773  -7.579  1.00 61.30           C  
ATOM    406  HZ  PHE A  25      24.373   4.798  -7.919  1.00 61.30           H  
ATOM    407  N   ILE A  26      25.448  12.809  -4.940  1.00 61.69           N  
ATOM    408  H   ILE A  26      25.473  13.041  -5.922  1.00 61.69           H  
ATOM    409  CA  ILE A  26      25.821  13.851  -3.963  1.00 61.69           C  
ATOM    410  HA  ILE A  26      26.448  13.400  -3.193  1.00 61.69           H  
ATOM    411  C   ILE A  26      24.594  14.424  -3.239  1.00 61.69           C  
ATOM    412  CB  ILE A  26      26.637  14.976  -4.646  1.00 61.69           C  
ATOM    413  HB  ILE A  26      26.075  15.328  -5.511  1.00 61.69           H  
ATOM    414  O   ILE A  26      24.616  14.562  -2.018  1.00 61.69           O  
ATOM    415  CG1 ILE A  26      28.009  14.450  -5.126  1.00 61.69           C  
ATOM    416 HG12 ILE A  26      27.879  13.511  -5.665  1.00 61.69           H  
ATOM    417 HG13 ILE A  26      28.640  14.246  -4.262  1.00 61.69           H  
ATOM    418  CG2 ILE A  26      26.857  16.171  -3.694  1.00 61.69           C  
ATOM    419 HG21 ILE A  26      27.351  15.840  -2.781  1.00 61.69           H  
ATOM    420 HG22 ILE A  26      27.459  16.946  -4.168  1.00 61.69           H  
ATOM    421 HG23 ILE A  26      25.906  16.635  -3.434  1.00 61.69           H  
ATOM    422  CD1 ILE A  26      28.748  15.423  -6.053  1.00 61.69           C  
ATOM    423 HD11 ILE A  26      29.091  16.297  -5.501  1.00 61.69           H  
ATOM    424 HD12 ILE A  26      29.620  14.923  -6.474  1.00 61.69           H  
ATOM    425 HD13 ILE A  26      28.087  15.739  -6.861  1.00 61.69           H  
ATOM    426  N   LEU A  27      23.539  14.786  -3.979  1.00 56.09           N  
ATOM    427  H   LEU A  27      23.579  14.646  -4.978  1.00 56.09           H  
ATOM    428  CA  LEU A  27      22.329  15.405  -3.420  1.00 56.09           C  
ATOM    429  HA  LEU A  27      22.622  16.177  -2.709  1.00 56.09           H  
ATOM    430  C   LEU A  27      21.471  14.416  -2.642  1.00 56.09           C  
ATOM    431  CB  LEU A  27      21.475  16.018  -4.540  1.00 56.09           C  
ATOM    432  HB2 LEU A  27      20.457  16.157  -4.173  1.00 56.09           H  
ATOM    433  HB3 LEU A  27      21.419  15.309  -5.366  1.00 56.09           H  
ATOM    434  O   LEU A  27      20.727  14.833  -1.753  1.00 56.09           O  
ATOM    435  CG  LEU A  27      21.977  17.376  -5.047  1.00 56.09           C  
ATOM    436  HG  LEU A  27      23.030  17.307  -5.318  1.00 56.09           H  
ATOM    437  CD1 LEU A  27      21.170  17.772  -6.281  1.00 56.09           C  
ATOM    438 HD11 LEU A  27      21.166  16.951  -6.998  1.00 56.09           H  
ATOM    439 HD12 LEU A  27      20.139  17.983  -5.999  1.00 56.09           H  
ATOM    440 HD13 LEU A  27      21.605  18.661  -6.739  1.00 56.09           H  
ATOM    441  CD2 LEU A  27      21.781  18.484  -4.008  1.00 56.09           C  
ATOM    442 HD21 LEU A  27      22.071  19.445  -4.435  1.00 56.09           H  
ATOM    443 HD22 LEU A  27      22.407  18.299  -3.135  1.00 56.09           H  
ATOM    444 HD23 LEU A  27      20.737  18.535  -3.699  1.00 56.09           H  
ATOM    445  N   THR A  28      21.583  13.126  -2.959  1.00 47.20           N  
ATOM    446  H   THR A  28      22.202  12.873  -3.715  1.00 47.20           H  
ATOM    447  CA  THR A  28      20.932  12.062  -2.197  1.00 47.20           C  
ATOM    448  HA  THR A  28      19.861  12.264  -2.164  1.00 47.20           H  
ATOM    449  C   THR A  28      21.483  12.085  -0.765  1.00 47.20           C  
ATOM    450  CB  THR A  28      21.131  10.691  -2.862  1.00 47.20           C  
ATOM    451  HB  THR A  28      22.171  10.374  -2.788  1.00 47.20           H  
ATOM    452  O   THR A  28      22.573  11.582  -0.497  1.00 47.20           O  
ATOM    453  CG2 THR A  28      20.212   9.640  -2.256  1.00 47.20           C  
ATOM    454 HG21 THR A  28      19.169   9.925  -2.393  1.00 47.20           H  
ATOM    455 HG22 THR A  28      20.419   9.528  -1.192  1.00 47.20           H  
ATOM    456 HG23 THR A  28      20.395   8.686  -2.751  1.00 47.20           H  
ATOM    457  OG1 THR A  28      20.738  10.697  -4.210  1.00 47.20           O  
ATOM    458  HG1 THR A  28      21.331  11.272  -4.699  1.00 47.20           H  
ATOM    459  N   GLY A  29      20.745  12.737   0.138  1.00 42.78           N  
ATOM    460  H   GLY A  29      19.917  13.206  -0.200  1.00 42.78           H  
ATOM    461  CA  GLY A  29      21.095  12.930   1.546  1.00 42.78           C  
ATOM    462  HA2 GLY A  29      22.107  12.565   1.726  1.00 42.78           H  
ATOM    463  HA3 GLY A  29      20.415  12.342   2.161  1.00 42.78           H  
ATOM    464  C   GLY A  29      21.046  14.379   2.041  1.00 42.78           C  
ATOM    465  O   GLY A  29      20.890  14.556   3.232  1.00 42.78           O  
ATOM    466  N   VAL A  30      21.147  15.409   1.186  1.00 41.34           N  
ATOM    467  H   VAL A  30      21.252  15.201   0.204  1.00 41.34           H  
ATOM    468  CA  VAL A  30      21.234  16.827   1.635  1.00 41.34           C  
ATOM    469  HA  VAL A  30      21.178  16.863   2.723  1.00 41.34           H  
ATOM    470  C   VAL A  30      20.080  17.694   1.139  1.00 41.34           C  
ATOM    471  CB  VAL A  30      22.583  17.465   1.227  1.00 41.34           C  
ATOM    472  HB  VAL A  30      22.594  17.604   0.146  1.00 41.34           H  
ATOM    473  O   VAL A  30      19.795  18.750   1.692  1.00 41.34           O  
ATOM    474  CG1 VAL A  30      22.823  18.839   1.878  1.00 41.34           C  
ATOM    475 HG11 VAL A  30      22.108  19.574   1.510  1.00 41.34           H  
ATOM    476 HG12 VAL A  30      22.734  18.758   2.961  1.00 41.34           H  
ATOM    477 HG13 VAL A  30      23.819  19.203   1.629  1.00 41.34           H  
ATOM    478  CG2 VAL A  30      23.756  16.542   1.591  1.00 41.34           C  
ATOM    479 HG21 VAL A  30      23.547  15.969   2.493  1.00 41.34           H  
ATOM    480 HG22 VAL A  30      24.662  17.118   1.777  1.00 41.34           H  
ATOM    481 HG23 VAL A  30      23.931  15.839   0.777  1.00 41.34           H  
ATOM    482  N   SER A  31      19.378  17.290   0.089  1.00 38.21           N  
ATOM    483  H   SER A  31      19.576  16.399  -0.343  1.00 38.21           H  
ATOM    484  CA  SER A  31      18.430  18.179  -0.595  1.00 38.21           C  
ATOM    485  HA  SER A  31      18.952  19.101  -0.849  1.00 38.21           H  
ATOM    486  C   SER A  31      17.200  18.593   0.214  1.00 38.21           C  
ATOM    487  CB  SER A  31      17.982  17.538  -1.898  1.00 38.21           C  
ATOM    488  HB2 SER A  31      18.811  17.556  -2.606  1.00 38.21           H  
ATOM    489  HB3 SER A  31      17.133  18.070  -2.326  1.00 38.21           H  
ATOM    490  O   SER A  31      16.618  19.619  -0.119  1.00 38.21           O  
ATOM    491  OG  SER A  31      17.653  16.204  -1.629  1.00 38.21           O  
ATOM    492  HG  SER A  31      16.716  16.111  -1.442  1.00 38.21           H  
ATOM    493  N   GLY A  32      16.821  17.878   1.280  1.00 40.13           N  
ATOM    494  H   GLY A  32      17.334  17.042   1.518  1.00 40.13           H  
ATOM    495  CA  GLY A  32      15.720  18.315   2.156  1.00 40.13           C  
ATOM    496  HA2 GLY A  32      14.795  18.371   1.582  1.00 40.13           H  
ATOM    497  HA3 GLY A  32      15.587  17.586   2.955  1.00 40.13           H  
ATOM    498  C   GLY A  32      15.959  19.689   2.806  1.00 40.13           C  
ATOM    499  O   GLY A  32      15.019  20.370   3.196  1.00 40.13           O  
ATOM    500  N   TYR A  33      17.217  20.123   2.883  1.00 35.24           N  
ATOM    501  H   TYR A  33      17.939  19.530   2.500  1.00 35.24           H  
ATOM    502  CA  TYR A  33      17.656  21.270   3.676  1.00 35.24           C  
ATOM    503  HA  TYR A  33      17.095  21.320   4.609  1.00 35.24           H  
ATOM    504  C   TYR A  33      17.581  22.609   3.023  1.00 35.24           C  
ATOM    505  CB  TYR A  33      19.137  21.103   3.938  1.00 35.24           C  
ATOM    506  HB2 TYR A  33      19.678  20.717   3.074  1.00 35.24           H  
ATOM    507  HB3 TYR A  33      19.601  22.048   4.219  1.00 35.24           H  
ATOM    508  O   TYR A  33      17.103  23.573   3.608  1.00 35.24           O  
ATOM    509  CG  TYR A  33      19.231  20.195   5.050  1.00 35.24           C  
ATOM    510  CD1 TYR A  33      19.175  20.789   6.293  1.00 35.24           C  
ATOM    511  HD1 TYR A  33      19.086  21.857   6.425  1.00 35.24           H  
ATOM    512  CD2 TYR A  33      19.087  18.818   4.867  1.00 35.24           C  
ATOM    513  HD2 TYR A  33      18.895  18.370   3.903  1.00 35.24           H  
ATOM    514  CE1 TYR A  33      19.353  19.964   7.356  1.00 35.24           C  
ATOM    515  HE1 TYR A  33      19.410  20.542   8.266  1.00 35.24           H  
ATOM    516  CE2 TYR A  33      19.160  18.013   5.971  1.00 35.24           C  
ATOM    517  HE2 TYR A  33      18.911  16.963   5.919  1.00 35.24           H  
ATOM    518  OH  TYR A  33      20.359  17.720   7.873  1.00 35.24           O  
ATOM    519  HH  TYR A  33      21.297  17.785   7.677  1.00 35.24           H  
ATOM    520  CZ  TYR A  33      19.629  18.580   7.132  1.00 35.24           C  
ATOM    521  N   LEU A  34      18.203  22.671   1.851  1.00 35.07           N  
ATOM    522  H   LEU A  34      18.570  21.813   1.464  1.00 35.07           H  
ATOM    523  CA  LEU A  34      18.565  23.933   1.237  1.00 35.07           C  
ATOM    524  HA  LEU A  34      19.119  24.543   1.951  1.00 35.07           H  
ATOM    525  C   LEU A  34      17.323  24.734   0.867  1.00 35.07           C  
ATOM    526  CB  LEU A  34      19.440  23.629   0.010  1.00 35.07           C  
ATOM    527  HB2 LEU A  34      19.146  22.670  -0.417  1.00 35.07           H  
ATOM    528  HB3 LEU A  34      19.269  24.384  -0.758  1.00 35.07           H  
ATOM    529  O   LEU A  34      17.400  25.950   0.761  1.00 35.07           O  
ATOM    530  CG  LEU A  34      20.934  23.619   0.370  1.00 35.07           C  
ATOM    531  HG  LEU A  34      21.068  23.227   1.378  1.00 35.07           H  
ATOM    532  CD1 LEU A  34      21.719  22.724  -0.589  1.00 35.07           C  
ATOM    533 HD11 LEU A  34      22.775  22.743  -0.322  1.00 35.07           H  
ATOM    534 HD12 LEU A  34      21.355  21.699  -0.510  1.00 35.07           H  
ATOM    535 HD13 LEU A  34      21.595  23.077  -1.612  1.00 35.07           H  
ATOM    536  CD2 LEU A  34      21.504  25.037   0.296  1.00 35.07           C  
ATOM    537 HD21 LEU A  34      22.551  25.032   0.601  1.00 35.07           H  
ATOM    538 HD22 LEU A  34      21.425  25.427  -0.719  1.00 35.07           H  
ATOM    539 HD23 LEU A  34      20.950  25.693   0.968  1.00 35.07           H  
ATOM    540  N   ILE A  35      16.203  24.046   0.649  1.00 35.13           N  
ATOM    541  H   ILE A  35      16.235  23.045   0.777  1.00 35.13           H  
ATOM    542  CA  ILE A  35      15.003  24.636   0.063  1.00 35.13           C  
ATOM    543  HA  ILE A  35      15.186  25.688  -0.156  1.00 35.13           H  
ATOM    544  C   ILE A  35      13.822  24.614   1.040  1.00 35.13           C  
ATOM    545  CB  ILE A  35      14.701  23.931  -1.282  1.00 35.13           C  
ATOM    546  HB  ILE A  35      14.457  22.888  -1.080  1.00 35.13           H  
ATOM    547  O   ILE A  35      12.924  25.437   0.915  1.00 35.13           O  
ATOM    548  CG1 ILE A  35      15.932  23.979  -2.228  1.00 35.13           C  
ATOM    549 HG12 ILE A  35      16.829  23.644  -1.707  1.00 35.13           H  
ATOM    550 HG13 ILE A  35      16.101  25.005  -2.554  1.00 35.13           H  
ATOM    551  CG2 ILE A  35      13.492  24.600  -1.959  1.00 35.13           C  
ATOM    552 HG21 ILE A  35      13.323  24.200  -2.959  1.00 35.13           H  
ATOM    553 HG22 ILE A  35      12.586  24.416  -1.382  1.00 35.13           H  
ATOM    554 HG23 ILE A  35      13.649  25.676  -2.031  1.00 35.13           H  
ATOM    555  CD1 ILE A  35      15.818  23.071  -3.452  1.00 35.13           C  
ATOM    556 HD11 ILE A  35      15.603  22.056  -3.118  1.00 35.13           H  
ATOM    557 HD12 ILE A  35      16.767  23.073  -3.988  1.00 35.13           H  
ATOM    558 HD13 ILE A  35      15.042  23.429  -4.128  1.00 35.13           H  
ATOM    559  N   GLY A  36      13.800  23.710   2.025  1.00 36.52           N  
ATOM    560  H   GLY A  36      14.575  23.073   2.142  1.00 36.52           H  
ATOM    561  CA  GLY A  36      12.637  23.559   2.905  1.00 36.52           C  
ATOM    562  HA2 GLY A  36      12.697  22.587   3.394  1.00 36.52           H  
ATOM    563  HA3 GLY A  36      11.724  23.580   2.310  1.00 36.52           H  
ATOM    564  C   GLY A  36      12.508  24.619   4.005  1.00 36.52           C  
ATOM    565  O   GLY A  36      11.404  24.870   4.472  1.00 36.52           O  
ATOM    566  N   GLY A  37      13.606  25.236   4.448  1.00 36.40           N  
ATOM    567  H   GLY A  37      14.487  25.025   3.999  1.00 36.40           H  
ATOM    568  CA  GLY A  37      13.632  26.039   5.682  1.00 36.40           C  
ATOM    569  HA2 GLY A  37      13.056  25.517   6.447  1.00 36.40           H  
ATOM    570  HA3 GLY A  37      14.661  26.108   6.032  1.00 36.40           H  
ATOM    571  C   GLY A  37      13.073  27.468   5.600  1.00 36.40           C  
ATOM    572  O   GLY A  37      13.504  28.302   6.386  1.00 36.40           O  
ATOM    573  N   GLY A  38      12.220  27.804   4.631  1.00 37.38           N  
ATOM    574  H   GLY A  38      11.827  27.060   4.072  1.00 37.38           H  
ATOM    575  CA  GLY A  38      11.767  29.186   4.409  1.00 37.38           C  
ATOM    576  HA2 GLY A  38      12.639  29.838   4.355  1.00 37.38           H  
ATOM    577  HA3 GLY A  38      11.266  29.229   3.442  1.00 37.38           H  
ATOM    578  C   GLY A  38      10.809  29.781   5.467  1.00 37.38           C  
ATOM    579  O   GLY A  38      10.555  29.202   6.521  1.00 37.38           O  
ATOM    580  N   ASN A  39      10.253  30.950   5.112  1.00 42.31           N  
ATOM    581  H   ASN A  39      10.534  31.282   4.200  1.00 42.31           H  
ATOM    582  CA  ASN A  39       9.522  31.981   5.885  1.00 42.31           C  
ATOM    583  HA  ASN A  39      10.213  32.395   6.618  1.00 42.31           H  
ATOM    584  C   ASN A  39       8.256  31.571   6.687  1.00 42.31           C  
ATOM    585  CB  ASN A  39       9.144  33.118   4.892  1.00 42.31           C  
ATOM    586  HB2 ASN A  39       8.529  32.717   4.086  1.00 42.31           H  
ATOM    587  HB3 ASN A  39       8.546  33.869   5.409  1.00 42.31           H  
ATOM    588  O   ASN A  39       7.216  32.211   6.557  1.00 42.31           O  
ATOM    589  CG  ASN A  39      10.294  33.893   4.294  1.00 42.31           C  
ATOM    590  ND2 ASN A  39      10.021  34.782   3.369  1.00 42.31           N  
ATOM    591 HD21 ASN A  39       9.077  35.041   3.122  1.00 42.31           H  
ATOM    592 HD22 ASN A  39      10.774  35.364   3.030  1.00 42.31           H  
ATOM    593  OD1 ASN A  39      11.450  33.705   4.639  1.00 42.31           O  
ATOM    594  N   ASN A  40       8.293  30.559   7.553  1.00 49.44           N  
ATOM    595  H   ASN A  40       9.138  30.009   7.606  1.00 49.44           H  
ATOM    596  CA  ASN A  40       7.114  30.164   8.351  1.00 49.44           C  
ATOM    597  HA  ASN A  40       6.236  30.617   7.889  1.00 49.44           H  
ATOM    598  C   ASN A  40       7.059  30.766   9.783  1.00 49.44           C  
ATOM    599  CB  ASN A  40       6.920  28.632   8.246  1.00 49.44           C  
ATOM    600  HB2 ASN A  40       7.816  28.177   7.823  1.00 49.44           H  
ATOM    601  HB3 ASN A  40       6.788  28.198   9.238  1.00 49.44           H  
ATOM    602  O   ASN A  40       6.519  30.139  10.696  1.00 49.44           O  
ATOM    603  CG  ASN A  40       5.725  28.196   7.404  1.00 49.44           C  
ATOM    604  ND2 ASN A  40       5.594  26.911   7.176  1.00 49.44           N  
ATOM    605 HD21 ASN A  40       6.294  26.263   7.507  1.00 49.44           H  
ATOM    606 HD22 ASN A  40       4.818  26.640   6.589  1.00 49.44           H  
ATOM    607  OD1 ASN A  40       4.872  28.950   6.967  1.00 49.44           O  
ATOM    608  N   TYR A  41       7.603  31.970  10.007  1.00 61.31           N  
ATOM    609  H   TYR A  41       7.957  32.480   9.210  1.00 61.31           H  
ATOM    610  CA  TYR A  41       7.477  32.729  11.270  1.00 61.31           C  
ATOM    611  HA  TYR A  41       7.179  32.047  12.066  1.00 61.31           H  
ATOM    612  C   TYR A  41       6.378  33.804  11.173  1.00 61.31           C  
ATOM    613  CB  TYR A  41       8.838  33.320  11.681  1.00 61.31           C  
ATOM    614  HB2 TYR A  41       9.513  32.497  11.915  1.00 61.31           H  
ATOM    615  HB3 TYR A  41       8.710  33.893  12.600  1.00 61.31           H  
ATOM    616  O   TYR A  41       6.088  34.287  10.082  1.00 61.31           O  
ATOM    617  CG  TYR A  41       9.498  34.208  10.639  1.00 61.31           C  
ATOM    618  CD1 TYR A  41      10.447  33.665   9.749  1.00 61.31           C  
ATOM    619  HD1 TYR A  41      10.732  32.627   9.836  1.00 61.31           H  
ATOM    620  CD2 TYR A  41       9.152  35.571  10.547  1.00 61.31           C  
ATOM    621  HD2 TYR A  41       8.416  35.986  11.219  1.00 61.31           H  
ATOM    622  CE1 TYR A  41      11.035  34.478   8.760  1.00 61.31           C  
ATOM    623  HE1 TYR A  41      11.756  34.069   8.067  1.00 61.31           H  
ATOM    624  CE2 TYR A  41       9.732  36.386   9.557  1.00 61.31           C  
ATOM    625  HE2 TYR A  41       9.440  37.423   9.480  1.00 61.31           H  
ATOM    626  OH  TYR A  41      11.214  36.623   7.690  1.00 61.31           O  
ATOM    627  HH  TYR A  41      10.698  37.426   7.589  1.00 61.31           H  
ATOM    628  CZ  TYR A  41      10.671  35.838   8.658  1.00 61.31           C  
ATOM    629  N   ALA A  42       5.766  34.193  12.299  1.00 67.07           N  
ATOM    630  H   ALA A  42       6.086  33.833  13.186  1.00 67.07           H  
ATOM    631  CA  ALA A  42       4.748  35.253  12.325  1.00 67.07           C  
ATOM    632  HA  ALA A  42       4.137  35.190  11.425  1.00 67.07           H  
ATOM    633  C   ALA A  42       5.391  36.649  12.342  1.00 67.07           C  
ATOM    634  CB  ALA A  42       3.835  35.030  13.539  1.00 67.07           C  
ATOM    635  HB1 ALA A  42       3.070  35.806  13.568  1.00 67.07           H  
ATOM    636  HB2 ALA A  42       4.412  35.071  14.463  1.00 67.07           H  
ATOM    637  HB3 ALA A  42       3.347  34.059  13.460  1.00 67.07           H  
ATOM    638  O   ALA A  42       5.040  37.521  11.551  1.00 67.07           O  
ATOM    639  N   ALA A  43       6.387  36.840  13.208  1.00 73.11           N  
ATOM    640  H   ALA A  43       6.631  36.086  13.834  1.00 73.11           H  
ATOM    641  CA  ALA A  43       7.240  38.022  13.233  1.00 73.11           C  
ATOM    642  HA  ALA A  43       7.395  38.367  12.211  1.00 73.11           H  
ATOM    643  C   ALA A  43       8.611  37.670  13.819  1.00 73.11           C  
ATOM    644  CB  ALA A  43       6.549  39.140  14.026  1.00 73.11           C  
ATOM    645  HB1 ALA A  43       7.216  39.995  14.134  1.00 73.11           H  
ATOM    646  HB2 ALA A  43       5.655  39.466  13.494  1.00 73.11           H  
ATOM    647  HB3 ALA A  43       6.258  38.777  15.012  1.00 73.11           H  
ATOM    648  O   ALA A  43       8.765  36.680  14.528  1.00 73.11           O  
ATOM    649  N   LYS A  44       9.620  38.478  13.524  1.00 76.29           N  
ATOM    650  H   LYS A  44       9.429  39.244  12.895  1.00 76.29           H  
ATOM    651  CA  LYS A  44      10.969  38.371  14.066  1.00 76.29           C  
ATOM    652  HA  LYS A  44      10.982  37.636  14.870  1.00 76.29           H  
ATOM    653  C   LYS A  44      11.344  39.717  14.669  1.00 76.29           C  
ATOM    654  CB  LYS A  44      11.907  37.892  12.952  1.00 76.29           C  
ATOM    655  HB2 LYS A  44      11.993  38.656  12.180  1.00 76.29           H  
ATOM    656  HB3 LYS A  44      11.474  36.997  12.506  1.00 76.29           H  
ATOM    657  O   LYS A  44      11.413  40.714  13.949  1.00 76.29           O  
ATOM    658  CG  LYS A  44      13.295  37.548  13.500  1.00 76.29           C  
ATOM    659  HG2 LYS A  44      13.185  36.904  14.373  1.00 76.29           H  
ATOM    660  HG3 LYS A  44      13.804  38.462  13.804  1.00 76.29           H  
ATOM    661  CD  LYS A  44      14.125  36.825  12.435  1.00 76.29           C  
ATOM    662  HD2 LYS A  44      13.548  35.981  12.056  1.00 76.29           H  
ATOM    663  HD3 LYS A  44      14.347  37.503  11.611  1.00 76.29           H  
ATOM    664  CE  LYS A  44      15.420  36.313  13.067  1.00 76.29           C  
ATOM    665  HE2 LYS A  44      16.126  37.136  13.175  1.00 76.29           H  
ATOM    666  HE3 LYS A  44      15.190  35.949  14.068  1.00 76.29           H  
ATOM    667  NZ  LYS A  44      15.987  35.200  12.275  1.00 76.29           N  
ATOM    668  HZ1 LYS A  44      16.809  34.827  12.729  1.00 76.29           H  
ATOM    669  HZ2 LYS A  44      16.177  35.466  11.319  1.00 76.29           H  
ATOM    670  HZ3 LYS A  44      15.312  34.449  12.256  1.00 76.29           H  
ATOM    671  N   VAL A  45      11.527  39.739  15.984  1.00 79.59           N  
ATOM    672  H   VAL A  45      11.489  38.862  16.484  1.00 79.59           H  
ATOM    673  CA  VAL A  45      11.866  40.930  16.769  1.00 79.59           C  
ATOM    674  HA  VAL A  45      11.735  41.825  16.160  1.00 79.59           H  
ATOM    675  C   VAL A  45      13.330  40.820  17.161  1.00 79.59           C  
ATOM    676  CB  VAL A  45      10.961  41.067  18.008  1.00 79.59           C  
ATOM    677  HB  VAL A  45      11.126  40.224  18.679  1.00 79.59           H  
ATOM    678  O   VAL A  45      13.697  39.994  18.001  1.00 79.59           O  
ATOM    679  CG1 VAL A  45      11.267  42.368  18.761  1.00 79.59           C  
ATOM    680 HG11 VAL A  45      12.291  42.365  19.135  1.00 79.59           H  
ATOM    681 HG12 VAL A  45      10.603  42.455  19.621  1.00 79.59           H  
ATOM    682 HG13 VAL A  45      11.120  43.232  18.114  1.00 79.59           H  
ATOM    683  CG2 VAL A  45       9.481  41.082  17.613  1.00 79.59           C  
ATOM    684 HG21 VAL A  45       9.196  40.132  17.161  1.00 79.59           H  
ATOM    685 HG22 VAL A  45       8.876  41.222  18.509  1.00 79.59           H  
ATOM    686 HG23 VAL A  45       9.288  41.897  16.915  1.00 79.59           H  
ATOM    687  N   ASN A  46      14.178  41.622  16.519  1.00 68.88           N  
ATOM    688  H   ASN A  46      13.809  42.266  15.834  1.00 68.88           H  
ATOM    689  CA  ASN A  46      15.631  41.484  16.585  1.00 68.88           C  
ATOM    690  HA  ASN A  46      16.056  42.131  15.817  1.00 68.88           H  
ATOM    691  C   ASN A  46      16.056  40.054  16.185  1.00 68.88           C  
ATOM    692  CB  ASN A  46      16.139  42.008  17.950  1.00 68.88           C  
ATOM    693  HB2 ASN A  46      15.685  41.449  18.769  1.00 68.88           H  
ATOM    694  HB3 ASN A  46      17.220  41.886  18.013  1.00 68.88           H  
ATOM    695  O   ASN A  46      15.842  39.648  15.041  1.00 68.88           O  
ATOM    696  CG  ASN A  46      15.845  43.487  18.143  1.00 68.88           C  
ATOM    697  ND2 ASN A  46      15.565  43.925  19.346  1.00 68.88           N  
ATOM    698 HD21 ASN A  46      15.419  44.916  19.480  1.00 68.88           H  
ATOM    699 HD22 ASN A  46      15.466  43.295  20.128  1.00 68.88           H  
ATOM    700  OD1 ASN A  46      15.875  44.263  17.199  1.00 68.88           O  
ATOM    701  N   ASP A  47      16.612  39.276  17.115  1.00 64.03           N  
ATOM    702  H   ASP A  47      16.767  39.672  18.031  1.00 64.03           H  
ATOM    703  CA  ASP A  47      17.010  37.879  16.893  1.00 64.03           C  
ATOM    704  HA  ASP A  47      17.095  37.703  15.820  1.00 64.03           H  
ATOM    705  C   ASP A  47      15.977  36.849  17.387  1.00 64.03           C  
ATOM    706  CB  ASP A  47      18.402  37.644  17.501  1.00 64.03           C  
ATOM    707  HB2 ASP A  47      18.594  36.572  17.561  1.00 64.03           H  
ATOM    708  HB3 ASP A  47      18.429  38.044  18.514  1.00 64.03           H  
ATOM    709  O   ASP A  47      16.174  35.645  17.219  1.00 64.03           O  
ATOM    710  CG  ASP A  47      19.517  38.261  16.650  1.00 64.03           C  
ATOM    711  OD1 ASP A  47      19.471  38.088  15.407  1.00 64.03           O  
ATOM    712  OD2 ASP A  47      20.439  38.858  17.247  1.00 64.03           O  
ATOM    713  N   GLN A  48      14.859  37.294  17.966  1.00 68.58           N  
ATOM    714  H   GLN A  48      14.696  38.290  18.010  1.00 68.58           H  
ATOM    715  CA  GLN A  48      13.839  36.421  18.544  1.00 68.58           C  
ATOM    716  HA  GLN A  48      14.282  35.439  18.713  1.00 68.58           H  
ATOM    717  C   GLN A  48      12.662  36.250  17.573  1.00 68.58           C  
ATOM    718  CB  GLN A  48      13.454  36.984  19.918  1.00 68.58           C  
ATOM    719  HB2 GLN A  48      12.760  37.816  19.794  1.00 68.58           H  
ATOM    720  HB3 GLN A  48      14.362  37.367  20.383  1.00 68.58           H  
ATOM    721  O   GLN A  48      11.960  37.203  17.235  1.00 68.58           O  
ATOM    722  CG  GLN A  48      12.855  35.946  20.881  1.00 68.58           C  
ATOM    723  HG2 GLN A  48      13.510  35.076  20.931  1.00 68.58           H  
ATOM    724  HG3 GLN A  48      11.879  35.630  20.513  1.00 68.58           H  
ATOM    725  CD  GLN A  48      12.700  36.514  22.293  1.00 68.58           C  
ATOM    726  NE2 GLN A  48      12.245  35.740  23.254  1.00 68.58           N  
ATOM    727 HE21 GLN A  48      12.064  36.230  24.119  1.00 68.58           H  
ATOM    728 HE22 GLN A  48      11.830  34.845  23.038  1.00 68.58           H  
ATOM    729  OE1 GLN A  48      13.010  37.660  22.568  1.00 68.58           O  
ATOM    730  N   GLU A  49      12.456  35.027  17.084  1.00 70.36           N  
ATOM    731  H   GLU A  49      13.064  34.277  17.381  1.00 70.36           H  
ATOM    732  CA  GLU A  49      11.337  34.683  16.199  1.00 70.36           C  
ATOM    733  HA  GLU A  49      11.091  35.543  15.575  1.00 70.36           H  
ATOM    734  C   GLU A  49      10.083  34.341  17.009  1.00 70.36           C  
ATOM    735  CB  GLU A  49      11.721  33.528  15.256  1.00 70.36           C  
ATOM    736  HB2 GLU A  49      12.196  32.733  15.831  1.00 70.36           H  
ATOM    737  HB3 GLU A  49      10.816  33.136  14.791  1.00 70.36           H  
ATOM    738  O   GLU A  49      10.095  33.446  17.852  1.00 70.36           O  
ATOM    739  CG  GLU A  49      12.666  34.013  14.147  1.00 70.36           C  
ATOM    740  HG2 GLU A  49      13.525  34.501  14.607  1.00 70.36           H  
ATOM    741  HG3 GLU A  49      12.134  34.756  13.552  1.00 70.36           H  
ATOM    742  CD  GLU A  49      13.187  32.915  13.208  1.00 70.36           C  
ATOM    743  OE1 GLU A  49      14.084  33.269  12.397  1.00 70.36           O  
ATOM    744  OE2 GLU A  49      12.739  31.754  13.307  1.00 70.36           O  
ATOM    745  N   ILE A  50       8.981  35.026  16.709  1.00 69.36           N  
ATOM    746  H   ILE A  50       9.051  35.747  16.006  1.00 69.36           H  
ATOM    747  CA  ILE A  50       7.632  34.671  17.140  1.00 69.36           C  
ATOM    748  HA  ILE A  50       7.678  34.242  18.141  1.00 69.36           H  
ATOM    749  C   ILE A  50       7.130  33.606  16.167  1.00 69.36           C  
ATOM    750  CB  ILE A  50       6.714  35.913  17.196  1.00 69.36           C  
ATOM    751  HB  ILE A  50       6.666  36.363  16.204  1.00 69.36           H  
ATOM    752  O   ILE A  50       6.836  33.874  14.995  1.00 69.36           O  
ATOM    753  CG1 ILE A  50       7.273  36.961  18.191  1.00 69.36           C  
ATOM    754 HG12 ILE A  50       7.181  36.574  19.206  1.00 69.36           H  
ATOM    755 HG13 ILE A  50       8.332  37.132  17.999  1.00 69.36           H  
ATOM    756  CG2 ILE A  50       5.291  35.488  17.611  1.00 69.36           C  
ATOM    757 HG21 ILE A  50       4.620  36.347  17.589  1.00 69.36           H  
ATOM    758 HG22 ILE A  50       5.301  35.072  18.619  1.00 69.36           H  
ATOM    759 HG23 ILE A  50       4.887  34.745  16.923  1.00 69.36           H  
ATOM    760  CD1 ILE A  50       6.593  38.335  18.125  1.00 69.36           C  
ATOM    761 HD11 ILE A  50       6.796  38.801  17.161  1.00 69.36           H  
ATOM    762 HD12 ILE A  50       5.516  38.254  18.270  1.00 69.36           H  
ATOM    763 HD13 ILE A  50       7.002  38.973  18.908  1.00 69.36           H  
ATOM    764  N   SER A  51       7.069  32.368  16.646  1.00 67.10           N  
ATOM    765  H   SER A  51       7.334  32.228  17.610  1.00 67.10           H  
ATOM    766  CA  SER A  51       6.639  31.235  15.825  1.00 67.10           C  
ATOM    767  HA  SER A  51       7.228  31.244  14.908  1.00 67.10           H  
ATOM    768  C   SER A  51       5.159  31.344  15.441  1.00 67.10           C  
ATOM    769  CB  SER A  51       6.915  29.913  16.542  1.00 67.10           C  
ATOM    770  HB2 SER A  51       6.733  29.086  15.856  1.00 67.10           H  
ATOM    771  HB3 SER A  51       7.958  29.880  16.860  1.00 67.10           H  
ATOM    772  O   SER A  51       4.347  31.914  16.171  1.00 67.10           O  
ATOM    773  OG  SER A  51       6.070  29.777  17.664  1.00 67.10           O  
ATOM    774  HG  SER A  51       6.342  30.443  18.300  1.00 67.10           H  
ATOM    775  N   ARG A  52       4.773  30.718  14.322  1.00 65.19           N  
ATOM    776  H   ARG A  52       5.474  30.317  13.716  1.00 65.19           H  
ATOM    777  CA  ARG A  52       3.359  30.635  13.925  1.00 65.19           C  
ATOM    778  HA  ARG A  52       2.964  31.650  13.864  1.00 65.19           H  
ATOM    779  C   ARG A  52       2.502  29.910  14.967  1.00 65.19           C  
ATOM    780  CB  ARG A  52       3.258  29.986  12.539  1.00 65.19           C  
ATOM    781  HB2 ARG A  52       4.031  30.412  11.898  1.00 65.19           H  
ATOM    782  HB3 ARG A  52       3.427  28.912  12.618  1.00 65.19           H  
ATOM    783  O   ARG A  52       1.369  30.304  15.181  1.00 65.19           O  
ATOM    784  CG  ARG A  52       1.898  30.254  11.880  1.00 65.19           C  
ATOM    785  HG2 ARG A  52       1.730  31.330  11.827  1.00 65.19           H  
ATOM    786  HG3 ARG A  52       1.101  29.797  12.465  1.00 65.19           H  
ATOM    787  CD  ARG A  52       1.887  29.672  10.465  1.00 65.19           C  
ATOM    788  HD2 ARG A  52       2.739  30.072   9.915  1.00 65.19           H  
ATOM    789  HD3 ARG A  52       1.978  28.588  10.526  1.00 65.19           H  
ATOM    790  NE  ARG A  52       0.646  30.023   9.755  1.00 65.19           N  
ATOM    791  HE  ARG A  52      -0.085  30.469  10.290  1.00 65.19           H  
ATOM    792  NH1 ARG A  52       1.226  29.183   7.696  1.00 65.19           N  
ATOM    793 HH11 ARG A  52       1.030  29.118   6.707  1.00 65.19           H  
ATOM    794 HH12 ARG A  52       2.142  28.947   8.049  1.00 65.19           H  
ATOM    795  NH2 ARG A  52      -0.712  30.271   7.958  1.00 65.19           N  
ATOM    796 HH21 ARG A  52      -1.316  30.866   8.508  1.00 65.19           H  
ATOM    797 HH22 ARG A  52      -0.905  30.185   6.970  1.00 65.19           H  
ATOM    798  CZ  ARG A  52       0.390  29.814   8.478  1.00 65.19           C  
ATOM    799  N   GLY A  53       3.058  28.909  15.655  1.00 65.67           N  
ATOM    800  H   GLY A  53       4.014  28.660  15.444  1.00 65.67           H  
ATOM    801  CA  GLY A  53       2.372  28.212  16.748  1.00 65.67           C  
ATOM    802  HA2 GLY A  53       2.976  27.363  17.070  1.00 65.67           H  
ATOM    803  HA3 GLY A  53       1.409  27.840  16.396  1.00 65.67           H  
ATOM    804  C   GLY A  53       2.123  29.107  17.963  1.00 65.67           C  
ATOM    805  O   GLY A  53       1.039  29.068  18.533  1.00 65.67           O  
ATOM    806  N   GLN A  54       3.082  29.965  18.330  1.00 66.82           N  
ATOM    807  H   GLN A  54       3.955  29.980  17.823  1.00 66.82           H  
ATOM    808  CA  GLN A  54       2.861  30.978  19.370  1.00 66.82           C  
ATOM    809  HA  GLN A  54       2.498  30.495  20.277  1.00 66.82           H  
ATOM    810  C   GLN A  54       1.797  31.988  18.952  1.00 66.82           C  
ATOM    811  CB  GLN A  54       4.159  31.723  19.688  1.00 66.82           C  
ATOM    812  HB2 GLN A  54       3.922  32.670  20.175  1.00 66.82           H  
ATOM    813  HB3 GLN A  54       4.679  31.950  18.757  1.00 66.82           H  
ATOM    814  O   GLN A  54       0.942  32.323  19.764  1.00 66.82           O  
ATOM    815  CG  GLN A  54       5.061  30.928  20.638  1.00 66.82           C  
ATOM    816  HG2 GLN A  54       4.595  30.895  21.623  1.00 66.82           H  
ATOM    817  HG3 GLN A  54       5.180  29.905  20.281  1.00 66.82           H  
ATOM    818  CD  GLN A  54       6.440  31.562  20.745  1.00 66.82           C  
ATOM    819  NE2 GLN A  54       7.071  31.531  21.896  1.00 66.82           N  
ATOM    820 HE21 GLN A  54       7.952  32.024  21.922  1.00 66.82           H  
ATOM    821 HE22 GLN A  54       6.607  31.204  22.731  1.00 66.82           H  
ATOM    822  OE1 GLN A  54       6.990  32.047  19.768  1.00 66.82           O  
ATOM    823  N   PHE A  55       1.820  32.433  17.694  1.00 75.18           N  
ATOM    824  H   PHE A  55       2.580  32.155  17.090  1.00 75.18           H  
ATOM    825  CA  PHE A  55       0.810  33.347  17.173  1.00 75.18           C  
ATOM    826  HA  PHE A  55       0.748  34.214  17.831  1.00 75.18           H  
ATOM    827  C   PHE A  55      -0.586  32.713  17.145  1.00 75.18           C  
ATOM    828  CB  PHE A  55       1.230  33.829  15.784  1.00 75.18           C  
ATOM    829  HB2 PHE A  55       2.164  34.384  15.872  1.00 75.18           H  
ATOM    830  HB3 PHE A  55       1.407  32.970  15.136  1.00 75.18           H  
ATOM    831  O   PHE A  55      -1.528  33.317  17.638  1.00 75.18           O  
ATOM    832  CG  PHE A  55       0.185  34.719  15.154  1.00 75.18           C  
ATOM    833  CD1 PHE A  55      -0.679  34.210  14.165  1.00 75.18           C  
ATOM    834  HD1 PHE A  55      -0.581  33.189  13.826  1.00 75.18           H  
ATOM    835  CD2 PHE A  55       0.025  36.034  15.624  1.00 75.18           C  
ATOM    836  HD2 PHE A  55       0.667  36.419  16.403  1.00 75.18           H  
ATOM    837  CE1 PHE A  55      -1.692  35.024  13.634  1.00 75.18           C  
ATOM    838  HE1 PHE A  55      -2.356  34.637  12.875  1.00 75.18           H  
ATOM    839  CE2 PHE A  55      -0.992  36.843  15.099  1.00 75.18           C  
ATOM    840  HE2 PHE A  55      -1.126  37.848  15.471  1.00 75.18           H  
ATOM    841  CZ  PHE A  55      -1.844  36.339  14.104  1.00 75.18           C  
ATOM    842  HZ  PHE A  55      -2.623  36.969  13.701  1.00 75.18           H  
ATOM    843  N   GLU A  56      -0.723  31.490  16.632  1.00 73.16           N  
ATOM    844  H   GLU A  56       0.081  31.046  16.212  1.00 73.16           H  
ATOM    845  CA  GLU A  56      -1.996  30.761  16.601  1.00 73.16           C  
ATOM    846  HA  GLU A  56      -2.755  31.364  16.102  1.00 73.16           H  
ATOM    847  C   GLU A  56      -2.519  30.468  18.008  1.00 73.16           C  
ATOM    848  CB  GLU A  56      -1.830  29.443  15.831  1.00 73.16           C  
ATOM    849  HB2 GLU A  56      -0.884  28.985  16.119  1.00 73.16           H  
ATOM    850  HB3 GLU A  56      -2.611  28.756  16.155  1.00 73.16           H  
ATOM    851  O   GLU A  56      -3.704  30.649  18.261  1.00 73.16           O  
ATOM    852  CG  GLU A  56      -1.852  29.627  14.298  1.00 73.16           C  
ATOM    853  HG2 GLU A  56      -1.784  30.688  14.057  1.00 73.16           H  
ATOM    854  HG3 GLU A  56      -0.954  29.160  13.894  1.00 73.16           H  
ATOM    855  CD  GLU A  56      -3.069  29.014  13.574  1.00 73.16           C  
ATOM    856  OE1 GLU A  56      -3.242  29.367  12.383  1.00 73.16           O  
ATOM    857  OE2 GLU A  56      -3.778  28.172  14.168  1.00 73.16           O  
ATOM    858  N   ASN A  57      -1.656  30.080  18.950  1.00 69.94           N  
ATOM    859  H   ASN A  57      -0.698  29.895  18.691  1.00 69.94           H  
ATOM    860  CA  ASN A  57      -2.068  29.866  20.337  1.00 69.94           C  
ATOM    861  HA  ASN A  57      -2.946  29.219  20.350  1.00 69.94           H  
ATOM    862  C   ASN A  57      -2.486  31.172  21.016  1.00 69.94           C  
ATOM    863  CB  ASN A  57      -0.940  29.179  21.119  1.00 69.94           C  
ATOM    864  HB2 ASN A  57      -1.156  29.250  22.185  1.00 69.94           H  
ATOM    865  HB3 ASN A  57       0.005  29.688  20.928  1.00 69.94           H  
ATOM    866  O   ASN A  57      -3.512  31.198  21.690  1.00 69.94           O  
ATOM    867  CG  ASN A  57      -0.802  27.703  20.796  1.00 69.94           C  
ATOM    868  ND2 ASN A  57       0.282  27.090  21.206  1.00 69.94           N  
ATOM    869 HD21 ASN A  57       0.987  27.594  21.725  1.00 69.94           H  
ATOM    870 HD22 ASN A  57       0.309  26.097  21.027  1.00 69.94           H  
ATOM    871  OD1 ASN A  57      -1.666  27.062  20.223  1.00 69.94           O  
ATOM    872  N   ALA A  58      -1.732  32.259  20.827  1.00 71.51           N  
ATOM    873  H   ALA A  58      -0.891  32.189  20.272  1.00 71.51           H  
ATOM    874  CA  ALA A  58      -2.097  33.570  21.355  1.00 71.51           C  
ATOM    875  HA  ALA A  58      -2.256  33.490  22.430  1.00 71.51           H  
ATOM    876  C   ALA A  58      -3.404  34.075  20.729  1.00 71.51           C  
ATOM    877  CB  ALA A  58      -0.943  34.543  21.106  1.00 71.51           C  
ATOM    878  HB1 ALA A  58      -0.782  34.655  20.034  1.00 71.51           H  
ATOM    879  HB2 ALA A  58      -1.184  35.514  21.538  1.00 71.51           H  
ATOM    880  HB3 ALA A  58      -0.033  34.168  21.574  1.00 71.51           H  
ATOM    881  O   ALA A  58      -4.271  34.576  21.438  1.00 71.51           O  
ATOM    882  N   PHE A  59      -3.584  33.868  19.423  1.00 75.30           N  
ATOM    883  H   PHE A  59      -2.822  33.475  18.889  1.00 75.30           H  
ATOM    884  CA  PHE A  59      -4.807  34.205  18.709  1.00 75.30           C  
ATOM    885  HA  PHE A  59      -5.045  35.252  18.897  1.00 75.30           H  
ATOM    886  C   PHE A  59      -5.991  33.381  19.207  1.00 75.30           C  
ATOM    887  CB  PHE A  59      -4.595  34.014  17.205  1.00 75.30           C  
ATOM    888  HB2 PHE A  59      -3.789  34.669  16.875  1.00 75.30           H  
ATOM    889  HB3 PHE A  59      -4.290  32.986  17.009  1.00 75.30           H  
ATOM    890  O   PHE A  59      -7.025  33.955  19.511  1.00 75.30           O  
ATOM    891  CG  PHE A  59      -5.831  34.327  16.393  1.00 75.30           C  
ATOM    892  CD1 PHE A  59      -6.626  33.288  15.872  1.00 75.30           C  
ATOM    893  HD1 PHE A  59      -6.361  32.257  16.055  1.00 75.30           H  
ATOM    894  CD2 PHE A  59      -6.206  35.668  16.197  1.00 75.30           C  
ATOM    895  HD2 PHE A  59      -5.618  36.464  16.628  1.00 75.30           H  
ATOM    896  CE1 PHE A  59      -7.772  33.594  15.116  1.00 75.30           C  
ATOM    897  HE1 PHE A  59      -8.382  32.797  14.718  1.00 75.30           H  
ATOM    898  CE2 PHE A  59      -7.352  35.972  15.447  1.00 75.30           C  
ATOM    899  HE2 PHE A  59      -7.644  37.001  15.296  1.00 75.30           H  
ATOM    900  CZ  PHE A  59      -8.117  34.937  14.890  1.00 75.30           C  
ATOM    901  HZ  PHE A  59      -8.981  35.188  14.292  1.00 75.30           H  
ATOM    902  N   ASN A  60      -5.846  32.063  19.357  1.00 73.89           N  
ATOM    903  H   ASN A  60      -4.978  31.638  19.062  1.00 73.89           H  
ATOM    904  CA  ASN A  60      -6.901  31.196  19.880  1.00 73.89           C  
ATOM    905  HA  ASN A  60      -7.818  31.390  19.324  1.00 73.89           H  
ATOM    906  C   ASN A  60      -7.214  31.492  21.352  1.00 73.89           C  
ATOM    907  CB  ASN A  60      -6.514  29.723  19.666  1.00 73.89           C  
ATOM    908  HB2 ASN A  60      -7.181  29.089  20.251  1.00 73.89           H  
ATOM    909  HB3 ASN A  60      -5.495  29.556  20.015  1.00 73.89           H  
ATOM    910  O   ASN A  60      -8.371  31.411  21.748  1.00 73.89           O  
ATOM    911  CG  ASN A  60      -6.647  29.286  18.215  1.00 73.89           C  
ATOM    912  ND2 ASN A  60      -5.810  28.379  17.767  1.00 73.89           N  
ATOM    913 HD21 ASN A  60      -5.026  28.094  18.336  1.00 73.89           H  
ATOM    914 HD22 ASN A  60      -5.832  28.187  16.776  1.00 73.89           H  
ATOM    915  OD1 ASN A  60      -7.514  29.735  17.478  1.00 73.89           O  
ATOM    916  N   SER A  61      -6.220  31.878  22.154  1.00 72.65           N  
ATOM    917  H   SER A  61      -5.279  31.880  21.788  1.00 72.65           H  
ATOM    918  CA  SER A  61      -6.427  32.308  23.540  1.00 72.65           C  
ATOM    919  HA  SER A  61      -7.008  31.548  24.062  1.00 72.65           H  
ATOM    920  C   SER A  61      -7.211  33.619  23.603  1.00 72.65           C  
ATOM    921  CB  SER A  61      -5.083  32.450  24.253  1.00 72.65           C  
ATOM    922  HB2 SER A  61      -4.540  33.307  23.853  1.00 72.65           H  
ATOM    923  HB3 SER A  61      -4.492  31.549  24.093  1.00 72.65           H  
ATOM    924  O   SER A  61      -8.215  33.701  24.307  1.00 72.65           O  
ATOM    925  OG  SER A  61      -5.290  32.615  25.640  1.00 72.65           O  
ATOM    926  HG  SER A  61      -4.468  32.905  26.043  1.00 72.65           H  
ATOM    927  N   GLU A  62      -6.827  34.620  22.805  1.00 72.36           N  
ATOM    928  H   GLU A  62      -5.982  34.525  22.260  1.00 72.36           H  
ATOM    929  CA  GLU A  62      -7.538  35.902  22.751  1.00 72.36           C  
ATOM    930  HA  GLU A  62      -7.658  36.263  23.773  1.00 72.36           H  
ATOM    931  C   GLU A  62      -8.942  35.740  22.152  1.00 72.36           C  
ATOM    932  CB  GLU A  62      -6.703  36.922  21.958  1.00 72.36           C  
ATOM    933  HB2 GLU A  62      -5.645  36.788  22.185  1.00 72.36           H  
ATOM    934  HB3 GLU A  62      -6.836  36.747  20.891  1.00 72.36           H  
ATOM    935  O   GLU A  62      -9.909  36.324  22.640  1.00 72.36           O  
ATOM    936  CG  GLU A  62      -7.084  38.374  22.291  1.00 72.36           C  
ATOM    937  HG2 GLU A  62      -8.148  38.514  22.100  1.00 72.36           H  
ATOM    938  HG3 GLU A  62      -6.542  39.029  21.609  1.00 72.36           H  
ATOM    939  CD  GLU A  62      -6.754  38.794  23.742  1.00 72.36           C  
ATOM    940  OE1 GLU A  62      -7.203  39.876  24.173  1.00 72.36           O  
ATOM    941  OE2 GLU A  62      -6.031  38.067  24.464  1.00 72.36           O  
ATOM    942  N   ARG A  63      -9.075  34.868  21.149  1.00 71.43           N  
ATOM    943  H   ARG A  63      -8.226  34.464  20.781  1.00 71.43           H  
ATOM    944  CA  ARG A  63     -10.346  34.444  20.559  1.00 71.43           C  
ATOM    945  HA  ARG A  63     -10.869  35.318  20.171  1.00 71.43           H  
ATOM    946  C   ARG A  63     -11.252  33.813  21.615  1.00 71.43           C  
ATOM    947  CB  ARG A  63     -10.045  33.469  19.411  1.00 71.43           C  
ATOM    948  HB2 ARG A  63      -9.343  33.930  18.716  1.00 71.43           H  
ATOM    949  HB3 ARG A  63      -9.588  32.574  19.832  1.00 71.43           H  
ATOM    950  O   ARG A  63     -12.375  34.269  21.780  1.00 71.43           O  
ATOM    951  CG  ARG A  63     -11.276  33.072  18.606  1.00 71.43           C  
ATOM    952  HG2 ARG A  63     -11.419  33.827  17.833  1.00 71.43           H  
ATOM    953  HG3 ARG A  63     -12.152  33.007  19.252  1.00 71.43           H  
ATOM    954  CD  ARG A  63     -11.080  31.744  17.887  1.00 71.43           C  
ATOM    955  HD2 ARG A  63     -10.625  31.029  18.572  1.00 71.43           H  
ATOM    956  HD3 ARG A  63     -10.410  31.900  17.041  1.00 71.43           H  
ATOM    957  NE  ARG A  63     -12.383  31.207  17.464  1.00 71.43           N  
ATOM    958  HE  ARG A  63     -13.154  31.387  18.090  1.00 71.43           H  
ATOM    959  NH1 ARG A  63     -11.678  30.071  15.602  1.00 71.43           N  
ATOM    960 HH11 ARG A  63     -10.730  30.337  15.828  1.00 71.43           H  
ATOM    961 HH12 ARG A  63     -11.876  29.430  14.846  1.00 71.43           H  
ATOM    962  NH2 ARG A  63     -13.823  29.963  16.233  1.00 71.43           N  
ATOM    963 HH21 ARG A  63     -14.033  29.363  15.448  1.00 71.43           H  
ATOM    964 HH22 ARG A  63     -14.556  30.206  16.884  1.00 71.43           H  
ATOM    965  CZ  ARG A  63     -12.621  30.423  16.433  1.00 71.43           C  
ATOM    966  N   ASN A  64     -10.761  32.824  22.362  1.00 71.32           N  
ATOM    967  H   ASN A  64      -9.829  32.489  22.161  1.00 71.32           H  
ATOM    968  CA  ASN A  64     -11.516  32.167  23.431  1.00 71.32           C  
ATOM    969  HA  ASN A  64     -12.452  31.781  23.026  1.00 71.32           H  
ATOM    970  C   ASN A  64     -11.886  33.148  24.549  1.00 71.32           C  
ATOM    971  CB  ASN A  64     -10.692  30.999  24.003  1.00 71.32           C  
ATOM    972  HB2 ASN A  64      -9.669  31.325  24.187  1.00 71.32           H  
ATOM    973  HB3 ASN A  64     -11.126  30.695  24.956  1.00 71.32           H  
ATOM    974  O   ASN A  64     -12.991  33.082  25.083  1.00 71.32           O  
ATOM    975  CG  ASN A  64     -10.680  29.768  23.115  1.00 71.32           C  
ATOM    976  ND2 ASN A  64      -9.802  28.832  23.385  1.00 71.32           N  
ATOM    977 HD21 ASN A  64      -9.131  28.961  24.129  1.00 71.32           H  
ATOM    978 HD22 ASN A  64      -9.835  28.017  22.790  1.00 71.32           H  
ATOM    979  OD1 ASN A  64     -11.465  29.599  22.200  1.00 71.32           O  
ATOM    980  N   ARG A  65     -10.989  34.083  24.882  1.00 68.13           N  
ATOM    981  H   ARG A  65     -10.081  34.051  24.441  1.00 68.13           H  
ATOM    982  CA  ARG A  65     -11.239  35.114  25.892  1.00 68.13           C  
ATOM    983  HA  ARG A  65     -11.588  34.624  26.802  1.00 68.13           H  
ATOM    984  C   ARG A  65     -12.348  36.069  25.461  1.00 68.13           C  
ATOM    985  CB  ARG A  65      -9.931  35.854  26.184  1.00 68.13           C  
ATOM    986  HB2 ARG A  65      -9.647  36.461  25.324  1.00 68.13           H  
ATOM    987  HB3 ARG A  65      -9.142  35.127  26.375  1.00 68.13           H  
ATOM    988  O   ARG A  65     -13.252  36.338  26.249  1.00 68.13           O  
ATOM    989  CG  ARG A  65     -10.083  36.741  27.419  1.00 68.13           C  
ATOM    990  HG2 ARG A  65     -10.887  37.461  27.268  1.00 68.13           H  
ATOM    991  HG3 ARG A  65     -10.315  36.119  28.283  1.00 68.13           H  
ATOM    992  CD  ARG A  65      -8.785  37.501  27.667  1.00 68.13           C  
ATOM    993  HD2 ARG A  65      -8.595  38.152  26.814  1.00 68.13           H  
ATOM    994  HD3 ARG A  65      -7.965  36.787  27.753  1.00 68.13           H  
ATOM    995  NE  ARG A  65      -8.889  38.293  28.902  1.00 68.13           N  
ATOM    996  HE  ARG A  65      -9.736  38.177  29.439  1.00 68.13           H  
ATOM    997  NH1 ARG A  65      -6.925  39.430  28.640  1.00 68.13           N  
ATOM    998 HH11 ARG A  65      -6.336  40.207  28.903  1.00 68.13           H  
ATOM    999 HH12 ARG A  65      -6.863  39.016  27.721  1.00 68.13           H  
ATOM   1000  NH2 ARG A  65      -8.194  39.807  30.447  1.00 68.13           N  
ATOM   1001 HH21 ARG A  65      -7.523  40.490  30.769  1.00 68.13           H  
ATOM   1002 HH22 ARG A  65      -9.039  39.638  30.973  1.00 68.13           H  
ATOM   1003  CZ  ARG A  65      -8.002  39.168  29.326  1.00 68.13           C  
ATOM   1004  N   MET A  66     -12.314  36.545  24.219  1.00 69.50           N  
ATOM   1005  H   MET A  66     -11.525  36.319  23.629  1.00 69.50           H  
ATOM   1006  CA  MET A  66     -13.400  37.359  23.676  1.00 69.50           C  
ATOM   1007  HA  MET A  66     -13.605  38.182  24.362  1.00 69.50           H  
ATOM   1008  C   MET A  66     -14.700  36.576  23.549  1.00 69.50           C  
ATOM   1009  CB  MET A  66     -13.032  37.929  22.310  1.00 69.50           C  
ATOM   1010  HB2 MET A  66     -12.412  37.228  21.752  1.00 69.50           H  
ATOM   1011  HB3 MET A  66     -13.954  38.092  21.753  1.00 69.50           H  
ATOM   1012  O   MET A  66     -15.753  37.123  23.850  1.00 69.50           O  
ATOM   1013  CG  MET A  66     -12.346  39.287  22.438  1.00 69.50           C  
ATOM   1014  HG2 MET A  66     -12.786  39.839  23.268  1.00 69.50           H  
ATOM   1015  HG3 MET A  66     -11.284  39.145  22.641  1.00 69.50           H  
ATOM   1016  SD  MET A  66     -12.567  40.291  20.956  1.00 69.50           S  
ATOM   1017  CE  MET A  66     -11.662  39.245  19.822  1.00 69.50           C  
ATOM   1018  HE1 MET A  66     -11.646  39.725  18.844  1.00 69.50           H  
ATOM   1019  HE2 MET A  66     -12.145  38.272  19.726  1.00 69.50           H  
ATOM   1020  HE3 MET A  66     -10.661  39.079  20.221  1.00 69.50           H  
ATOM   1021  N   GLN A  67     -14.640  35.304  23.163  1.00 69.35           N  
ATOM   1022  H   GLN A  67     -13.754  34.928  22.856  1.00 69.35           H  
ATOM   1023  CA  GLN A  67     -15.819  34.451  23.053  1.00 69.35           C  
ATOM   1024  HA  GLN A  67     -16.554  34.969  22.437  1.00 69.35           H  
ATOM   1025  C   GLN A  67     -16.475  34.213  24.425  1.00 69.35           C  
ATOM   1026  CB  GLN A  67     -15.400  33.166  22.326  1.00 69.35           C  
ATOM   1027  HB2 GLN A  67     -14.814  33.453  21.453  1.00 69.35           H  
ATOM   1028  HB3 GLN A  67     -14.778  32.551  22.977  1.00 69.35           H  
ATOM   1029  O   GLN A  67     -17.696  34.246  24.533  1.00 69.35           O  
ATOM   1030  CG  GLN A  67     -16.592  32.347  21.824  1.00 69.35           C  
ATOM   1031  HG2 GLN A  67     -17.304  33.010  21.333  1.00 69.35           H  
ATOM   1032  HG3 GLN A  67     -17.097  31.887  22.673  1.00 69.35           H  
ATOM   1033  CD  GLN A  67     -16.196  31.253  20.830  1.00 69.35           C  
ATOM   1034  NE2 GLN A  67     -17.164  30.544  20.295  1.00 69.35           N  
ATOM   1035 HE21 GLN A  67     -18.122  30.709  20.568  1.00 69.35           H  
ATOM   1036 HE22 GLN A  67     -16.908  29.755  19.718  1.00 69.35           H  
ATOM   1037  OE1 GLN A  67     -15.041  31.015  20.495  1.00 69.35           O  
ATOM   1038  N   GLN A  68     -15.681  34.076  25.494  1.00 66.11           N  
ATOM   1039  H   GLN A  68     -14.684  34.001  25.348  1.00 66.11           H  
ATOM   1040  CA  GLN A  68     -16.194  34.036  26.869  1.00 66.11           C  
ATOM   1041  HA  GLN A  68     -17.012  33.319  26.918  1.00 66.11           H  
ATOM   1042  C   GLN A  68     -16.772  35.377  27.344  1.00 66.11           C  
ATOM   1043  CB  GLN A  68     -15.086  33.594  27.838  1.00 66.11           C  
ATOM   1044  HB2 GLN A  68     -15.353  33.913  28.845  1.00 66.11           H  
ATOM   1045  HB3 GLN A  68     -14.144  34.072  27.570  1.00 66.11           H  
ATOM   1046  O   GLN A  68     -17.720  35.372  28.123  1.00 66.11           O  
ATOM   1047  CG  GLN A  68     -14.917  32.071  27.865  1.00 66.11           C  
ATOM   1048  HG2 GLN A  68     -15.870  31.613  28.129  1.00 66.11           H  
ATOM   1049  HG3 GLN A  68     -14.631  31.719  26.874  1.00 66.11           H  
ATOM   1050  CD  GLN A  68     -13.863  31.609  28.869  1.00 66.11           C  
ATOM   1051  NE2 GLN A  68     -13.754  30.319  29.099  1.00 66.11           N  
ATOM   1052 HE21 GLN A  68     -14.361  29.665  28.626  1.00 66.11           H  
ATOM   1053 HE22 GLN A  68     -13.054  30.048  29.775  1.00 66.11           H  
ATOM   1054  OE1 GLN A  68     -13.117  32.370  29.466  1.00 66.11           O  
ATOM   1055  N   GLN A  69     -16.212  36.515  26.919  1.00 64.02           N  
ATOM   1056  H   GLN A  69     -15.407  36.461  26.311  1.00 64.02           H  
ATOM   1057  CA  GLN A  69     -16.690  37.837  27.345  1.00 64.02           C  
ATOM   1058  HA  GLN A  69     -17.004  37.775  28.387  1.00 64.02           H  
ATOM   1059  C   GLN A  69     -17.923  38.332  26.580  1.00 64.02           C  
ATOM   1060  CB  GLN A  69     -15.564  38.878  27.239  1.00 64.02           C  
ATOM   1061  HB2 GLN A  69     -14.950  38.683  26.359  1.00 64.02           H  
ATOM   1062  HB3 GLN A  69     -16.009  39.867  27.126  1.00 64.02           H  
ATOM   1063  O   GLN A  69     -18.782  38.965  27.186  1.00 64.02           O  
ATOM   1064  CG  GLN A  69     -14.698  38.905  28.502  1.00 64.02           C  
ATOM   1065  HG2 GLN A  69     -15.346  39.019  29.371  1.00 64.02           H  
ATOM   1066  HG3 GLN A  69     -14.160  37.962  28.595  1.00 64.02           H  
ATOM   1067  CD  GLN A  69     -13.688  40.049  28.496  1.00 64.02           C  
ATOM   1068  NE2 GLN A  69     -13.332  40.583  29.645  1.00 64.02           N  
ATOM   1069 HE21 GLN A  69     -12.779  41.423  29.558  1.00 64.02           H  
ATOM   1070 HE22 GLN A  69     -13.822  40.319  30.488  1.00 64.02           H  
ATOM   1071  OE1 GLN A  69     -13.177  40.490  27.483  1.00 64.02           O  
ATOM   1072  N   LEU A  70     -18.002  38.085  25.271  1.00 61.87           N  
ATOM   1073  H   LEU A  70     -17.245  37.580  24.833  1.00 61.87           H  
ATOM   1074  CA  LEU A  70     -19.058  38.613  24.396  1.00 61.87           C  
ATOM   1075  HA  LEU A  70     -19.504  39.489  24.867  1.00 61.87           H  
ATOM   1076  C   LEU A  70     -20.226  37.635  24.191  1.00 61.87           C  
ATOM   1077  CB  LEU A  70     -18.426  39.060  23.063  1.00 61.87           C  
ATOM   1078  HB2 LEU A  70     -17.765  38.268  22.710  1.00 61.87           H  
ATOM   1079  HB3 LEU A  70     -19.207  39.186  22.313  1.00 61.87           H  
ATOM   1080  O   LEU A  70     -21.240  38.029  23.621  1.00 61.87           O  
ATOM   1081  CG  LEU A  70     -17.641  40.382  23.176  1.00 61.87           C  
ATOM   1082  HG  LEU A  70     -17.095  40.411  24.118  1.00 61.87           H  
ATOM   1083  CD1 LEU A  70     -16.623  40.489  22.040  1.00 61.87           C  
ATOM   1084 HD11 LEU A  70     -15.889  39.689  22.136  1.00 61.87           H  
ATOM   1085 HD12 LEU A  70     -17.131  40.401  21.080  1.00 61.87           H  
ATOM   1086 HD13 LEU A  70     -16.106  41.447  22.093  1.00 61.87           H  
ATOM   1087  CD2 LEU A  70     -18.578  41.590  23.103  1.00 61.87           C  
ATOM   1088 HD21 LEU A  70     -19.309  41.546  23.911  1.00 61.87           H  
ATOM   1089 HD22 LEU A  70     -18.005  42.512  23.198  1.00 61.87           H  
ATOM   1090 HD23 LEU A  70     -19.114  41.596  22.153  1.00 61.87           H  
ATOM   1091  N   GLY A  71     -20.114  36.384  24.653  1.00 51.20           N  
ATOM   1092  H   GLY A  71     -19.237  36.090  25.057  1.00 51.20           H  
ATOM   1093  CA  GLY A  71     -21.168  35.377  24.500  1.00 51.20           C  
ATOM   1094  HA2 GLY A  71     -22.026  35.660  25.111  1.00 51.20           H  
ATOM   1095  HA3 GLY A  71     -20.803  34.408  24.838  1.00 51.20           H  
ATOM   1096  C   GLY A  71     -21.611  35.239  23.039  1.00 51.20           C  
ATOM   1097  O   GLY A  71     -20.772  35.118  22.144  1.00 51.20           O  
ATOM   1098  N   ASP A  72     -22.920  35.320  22.794  1.00 48.62           N  
ATOM   1099  H   ASP A  72     -23.560  35.362  23.574  1.00 48.62           H  
ATOM   1100  CA  ASP A  72     -23.514  35.180  21.457  1.00 48.62           C  
ATOM   1101  HA  ASP A  72     -23.164  34.247  21.017  1.00 48.62           H  
ATOM   1102  C   ASP A  72     -23.117  36.307  20.487  1.00 48.62           C  
ATOM   1103  CB  ASP A  72     -25.045  35.094  21.583  1.00 48.62           C  
ATOM   1104  HB2 ASP A  72     -25.480  35.097  20.584  1.00 48.62           H  
ATOM   1105  HB3 ASP A  72     -25.410  35.975  22.112  1.00 48.62           H  
ATOM   1106  O   ASP A  72     -22.932  36.050  19.294  1.00 48.62           O  
ATOM   1107  CG  ASP A  72     -25.515  33.824  22.302  1.00 48.62           C  
ATOM   1108  OD1 ASP A  72     -24.812  32.795  22.192  1.00 48.62           O  
ATOM   1109  OD2 ASP A  72     -26.546  33.911  23.002  1.00 48.62           O  
ATOM   1110  N   GLN A  73     -22.874  37.531  20.980  1.00 56.53           N  
ATOM   1111  H   GLN A  73     -22.934  37.661  21.979  1.00 56.53           H  
ATOM   1112  CA  GLN A  73     -22.438  38.670  20.148  1.00 56.53           C  
ATOM   1113  HA  GLN A  73     -23.147  38.809  19.332  1.00 56.53           H  
ATOM   1114  C   GLN A  73     -21.060  38.447  19.512  1.00 56.53           C  
ATOM   1115  CB  GLN A  73     -22.381  39.959  20.981  1.00 56.53           C  
ATOM   1116  HB2 GLN A  73     -21.771  39.800  21.870  1.00 56.53           H  
ATOM   1117  HB3 GLN A  73     -21.906  40.737  20.384  1.00 56.53           H  
ATOM   1118  O   GLN A  73     -20.695  39.105  18.535  1.00 56.53           O  
ATOM   1119  CG  GLN A  73     -23.767  40.471  21.385  1.00 56.53           C  
ATOM   1120  HG2 GLN A  73     -24.268  39.730  22.008  1.00 56.53           H  
ATOM   1121  HG3 GLN A  73     -24.360  40.620  20.483  1.00 56.53           H  
ATOM   1122  CD  GLN A  73     -23.702  41.787  22.155  1.00 56.53           C  
ATOM   1123  NE2 GLN A  73     -24.779  42.540  22.177  1.00 56.53           N  
ATOM   1124 HE21 GLN A  73     -24.696  43.423  22.661  1.00 56.53           H  
ATOM   1125 HE22 GLN A  73     -25.581  42.274  21.625  1.00 56.53           H  
ATOM   1126  OE1 GLN A  73     -22.710  42.171  22.758  1.00 56.53           O  
ATOM   1127  N   TYR A  74     -20.273  37.505  20.040  1.00 55.70           N  
ATOM   1128  H   TYR A  74     -20.620  36.970  20.823  1.00 55.70           H  
ATOM   1129  CA  TYR A  74     -18.990  37.147  19.450  1.00 55.70           C  
ATOM   1130  HA  TYR A  74     -18.365  38.039  19.409  1.00 55.70           H  
ATOM   1131  C   TYR A  74     -19.141  36.615  18.020  1.00 55.70           C  
ATOM   1132  CB  TYR A  74     -18.306  36.093  20.323  1.00 55.70           C  
ATOM   1133  HB2 TYR A  74     -18.905  35.182  20.331  1.00 55.70           H  
ATOM   1134  HB3 TYR A  74     -18.234  36.455  21.349  1.00 55.70           H  
ATOM   1135  O   TYR A  74     -18.299  36.894  17.167  1.00 55.70           O  
ATOM   1136  CG  TYR A  74     -16.923  35.776  19.811  1.00 55.70           C  
ATOM   1137  CD1 TYR A  74     -16.690  34.608  19.059  1.00 55.70           C  
ATOM   1138  HD1 TYR A  74     -17.489  33.898  18.906  1.00 55.70           H  
ATOM   1139  CD2 TYR A  74     -15.907  36.727  19.987  1.00 55.70           C  
ATOM   1140  HD2 TYR A  74     -16.108  37.631  20.542  1.00 55.70           H  
ATOM   1141  CE1 TYR A  74     -15.433  34.398  18.465  1.00 55.70           C  
ATOM   1142  HE1 TYR A  74     -15.252  33.527  17.852  1.00 55.70           H  
ATOM   1143  CE2 TYR A  74     -14.663  36.536  19.371  1.00 55.70           C  
ATOM   1144  HE2 TYR A  74     -13.911  37.307  19.446  1.00 55.70           H  
ATOM   1145  OH  TYR A  74     -13.272  35.270  17.919  1.00 55.70           O  
ATOM   1146  HH  TYR A  74     -12.761  36.079  17.993  1.00 55.70           H  
ATOM   1147  CZ  TYR A  74     -14.433  35.381  18.600  1.00 55.70           C  
ATOM   1148  N   SER A  75     -20.209  35.861  17.751  1.00 53.59           N  
ATOM   1149  H   SER A  75     -20.915  35.755  18.466  1.00 53.59           H  
ATOM   1150  CA  SER A  75     -20.451  35.260  16.438  1.00 53.59           C  
ATOM   1151  HA  SER A  75     -19.576  34.668  16.168  1.00 53.59           H  
ATOM   1152  C   SER A  75     -20.625  36.318  15.336  1.00 53.59           C  
ATOM   1153  CB  SER A  75     -21.645  34.304  16.521  1.00 53.59           C  
ATOM   1154  HB2 SER A  75     -21.458  33.548  17.284  1.00 53.59           H  
ATOM   1155  HB3 SER A  75     -21.759  33.803  15.560  1.00 53.59           H  
ATOM   1156  O   SER A  75     -20.058  36.166  14.252  1.00 53.59           O  
ATOM   1157  OG  SER A  75     -22.844  34.983  16.821  1.00 53.59           O  
ATOM   1158  HG  SER A  75     -22.893  35.258  17.740  1.00 53.59           H  
ATOM   1159  N   GLU A  76     -21.286  37.441  15.639  1.00 49.16           N  
ATOM   1160  H   GLU A  76     -21.768  37.484  16.526  1.00 49.16           H  
ATOM   1161  CA  GLU A  76     -21.432  38.587  14.729  1.00 49.16           C  
ATOM   1162  HA  GLU A  76     -21.852  38.251  13.780  1.00 49.16           H  
ATOM   1163  C   GLU A  76     -20.094  39.278  14.436  1.00 49.16           C  
ATOM   1164  CB  GLU A  76     -22.368  39.638  15.338  1.00 49.16           C  
ATOM   1165  HB2 GLU A  76     -22.317  40.531  14.716  1.00 49.16           H  
ATOM   1166  HB3 GLU A  76     -22.004  39.898  16.333  1.00 49.16           H  
ATOM   1167  O   GLU A  76     -19.771  39.582  13.284  1.00 49.16           O  
ATOM   1168  CG  GLU A  76     -23.837  39.215  15.425  1.00 49.16           C  
ATOM   1169  HG2 GLU A  76     -23.927  38.375  16.114  1.00 49.16           H  
ATOM   1170  HG3 GLU A  76     -24.164  38.891  14.437  1.00 49.16           H  
ATOM   1171  CD  GLU A  76     -24.714  40.381  15.913  1.00 49.16           C  
ATOM   1172  OE1 GLU A  76     -25.891  40.428  15.510  1.00 49.16           O  
ATOM   1173  OE2 GLU A  76     -24.194  41.238  16.667  1.00 49.16           O  
ATOM   1174  N   LEU A  77     -19.284  39.512  15.475  1.00 57.38           N  
ATOM   1175  H   LEU A  77     -19.621  39.261  16.393  1.00 57.38           H  
ATOM   1176  CA  LEU A  77     -17.969  40.149  15.343  1.00 57.38           C  
ATOM   1177  HA  LEU A  77     -18.080  41.055  14.748  1.00 57.38           H  
ATOM   1178  C   LEU A  77     -16.974  39.254  14.599  1.00 57.38           C  
ATOM   1179  CB  LEU A  77     -17.447  40.515  16.743  1.00 57.38           C  
ATOM   1180  HB2 LEU A  77     -17.749  39.737  17.445  1.00 57.38           H  
ATOM   1181  HB3 LEU A  77     -16.357  40.542  16.736  1.00 57.38           H  
ATOM   1182  O   LEU A  77     -16.206  39.738  13.766  1.00 57.38           O  
ATOM   1183  CG  LEU A  77     -17.968  41.880  17.220  1.00 57.38           C  
ATOM   1184  HG  LEU A  77     -19.012  41.999  16.930  1.00 57.38           H  
ATOM   1185  CD1 LEU A  77     -17.878  41.978  18.740  1.00 57.38           C  
ATOM   1186 HD11 LEU A  77     -18.508  41.208  19.185  1.00 57.38           H  
ATOM   1187 HD12 LEU A  77     -18.247  42.949  19.070  1.00 57.38           H  
ATOM   1188 HD13 LEU A  77     -16.847  41.846  19.069  1.00 57.38           H  
ATOM   1189  CD2 LEU A  77     -17.141  43.021  16.617  1.00 57.38           C  
ATOM   1190 HD21 LEU A  77     -17.548  43.975  16.951  1.00 57.38           H  
ATOM   1191 HD22 LEU A  77     -16.104  42.938  16.941  1.00 57.38           H  
ATOM   1192 HD23 LEU A  77     -17.184  42.980  15.529  1.00 57.38           H  
ATOM   1193  N   ALA A  78     -17.010  37.948  14.861  1.00 58.67           N  
ATOM   1194  H   ALA A  78     -17.654  37.622  15.567  1.00 58.67           H  
ATOM   1195  CA  ALA A  78     -16.164  36.963  14.199  1.00 58.67           C  
ATOM   1196  HA  ALA A  78     -15.127  37.293  14.270  1.00 58.67           H  
ATOM   1197  C   ALA A  78     -16.495  36.810  12.705  1.00 58.67           C  
ATOM   1198  CB  ALA A  78     -16.300  35.634  14.948  1.00 58.67           C  
ATOM   1199  HB1 ALA A  78     -15.644  34.891  14.496  1.00 58.67           H  
ATOM   1200  HB2 ALA A  78     -17.331  35.285  14.897  1.00 58.67           H  
ATOM   1201  HB3 ALA A  78     -16.021  35.773  15.992  1.00 58.67           H  
ATOM   1202  O   ALA A  78     -15.592  36.526  11.917  1.00 58.67           O  
ATOM   1203  N   ALA A  79     -17.746  37.060  12.298  1.00 49.73           N  
ATOM   1204  H   ALA A  79     -18.459  37.223  12.995  1.00 49.73           H  
ATOM   1205  CA  ALA A  79     -18.148  37.113  10.891  1.00 49.73           C  
ATOM   1206  HA  ALA A  79     -17.742  36.237  10.385  1.00 49.73           H  
ATOM   1207  C   ALA A  79     -17.603  38.355  10.152  1.00 49.73           C  
ATOM   1208  CB  ALA A  79     -19.678  37.036  10.820  1.00 49.73           C  
ATOM   1209  HB1 ALA A  79     -20.030  36.140  11.332  1.00 49.73           H  
ATOM   1210  HB2 ALA A  79     -19.997  36.994   9.778  1.00 49.73           H  
ATOM   1211  HB3 ALA A  79     -20.124  37.911  11.292  1.00 49.73           H  
ATOM   1212  O   ALA A  79     -17.712  38.460   8.930  1.00 49.73           O  
ATOM   1213  N   ASN A  80     -17.010  39.324  10.860  1.00 48.83           N  
ATOM   1214  H   ASN A  80     -16.932  39.209  11.861  1.00 48.83           H  
ATOM   1215  CA  ASN A  80     -16.398  40.499  10.257  1.00 48.83           C  
ATOM   1216  HA  ASN A  80     -16.825  40.630   9.263  1.00 48.83           H  
ATOM   1217  C   ASN A  80     -14.891  40.302  10.040  1.00 48.83           C  
ATOM   1218  CB  ASN A  80     -16.767  41.731  11.108  1.00 48.83           C  
ATOM   1219  HB2 ASN A  80     -16.170  41.745  12.020  1.00 48.83           H  
ATOM   1220  HB3 ASN A  80     -17.810  41.655  11.412  1.00 48.83           H  
ATOM   1221  O   ASN A  80     -14.088  40.497  10.951  1.00 48.83           O  
ATOM   1222  CG  ASN A  80     -16.583  43.045  10.373  1.00 48.83           C  
ATOM   1223  ND2 ASN A  80     -17.160  44.108  10.877  1.00 48.83           N  
ATOM   1224 HD21 ASN A  80     -17.583  44.060  11.793  1.00 48.83           H  
ATOM   1225 HD22 ASN A  80     -17.006  44.992  10.414  1.00 48.83           H  
ATOM   1226  OD1 ASN A  80     -16.061  43.114   9.270  1.00 48.83           O  
ATOM   1227  N   GLU A  81     -14.486  39.980   8.807  1.00 58.07           N  
ATOM   1228  H   GLU A  81     -15.177  39.719   8.117  1.00 58.07           H  
ATOM   1229  CA  GLU A  81     -13.068  39.788   8.458  1.00 58.07           C  
ATOM   1230  HA  GLU A  81     -12.687  38.908   8.976  1.00 58.07           H  
ATOM   1231  C   GLU A  81     -12.177  40.966   8.866  1.00 58.07           C  
ATOM   1232  CB  GLU A  81     -12.898  39.588   6.948  1.00 58.07           C  
ATOM   1233  HB2 GLU A  81     -13.591  40.237   6.412  1.00 58.07           H  
ATOM   1234  HB3 GLU A  81     -11.883  39.880   6.681  1.00 58.07           H  
ATOM   1235  O   GLU A  81     -11.099  40.751   9.419  1.00 58.07           O  
ATOM   1236  CG  GLU A  81     -13.079  38.132   6.511  1.00 58.07           C  
ATOM   1237  HG2 GLU A  81     -12.488  37.496   7.170  1.00 58.07           H  
ATOM   1238  HG3 GLU A  81     -14.128  37.854   6.619  1.00 58.07           H  
ATOM   1239  CD  GLU A  81     -12.622  37.921   5.059  1.00 58.07           C  
ATOM   1240  OE1 GLU A  81     -12.217  36.778   4.749  1.00 58.07           O  
ATOM   1241  OE2 GLU A  81     -12.636  38.910   4.289  1.00 58.07           O  
ATOM   1242  N   GLY A  82     -12.623  42.211   8.652  1.00 63.11           N  
ATOM   1243  H   GLY A  82     -13.522  42.327   8.208  1.00 63.11           H  
ATOM   1244  CA  GLY A  82     -11.849  43.399   9.031  1.00 63.11           C  
ATOM   1245  HA2 GLY A  82     -12.412  44.291   8.757  1.00 63.11           H  
ATOM   1246  HA3 GLY A  82     -10.901  43.401   8.494  1.00 63.11           H  
ATOM   1247  C   GLY A  82     -11.562  43.455  10.534  1.00 63.11           C  
ATOM   1248  O   GLY A  82     -10.463  43.825  10.956  1.00 63.11           O  
ATOM   1249  N   TYR A  83     -12.515  43.001  11.348  1.00 65.02           N  
ATOM   1250  H   TYR A  83     -13.333  42.570  10.943  1.00 65.02           H  
ATOM   1251  CA  TYR A  83     -12.341  42.912  12.792  1.00 65.02           C  
ATOM   1252  HA  TYR A  83     -11.942  43.858  13.158  1.00 65.02           H  
ATOM   1253  C   TYR A  83     -11.340  41.816  13.162  1.00 65.02           C  
ATOM   1254  CB  TYR A  83     -13.697  42.675  13.459  1.00 65.02           C  
ATOM   1255  HB2 TYR A  83     -14.084  41.695  13.180  1.00 65.02           H  
ATOM   1256  HB3 TYR A  83     -14.405  43.428  13.112  1.00 65.02           H  
ATOM   1257  O   TYR A  83     -10.384  42.072  13.891  1.00 65.02           O  
ATOM   1258  CG  TYR A  83     -13.610  42.751  14.962  1.00 65.02           C  
ATOM   1259  CD1 TYR A  83     -13.539  41.572  15.728  1.00 65.02           C  
ATOM   1260  HD1 TYR A  83     -13.591  40.606  15.249  1.00 65.02           H  
ATOM   1261  CD2 TYR A  83     -13.569  44.011  15.587  1.00 65.02           C  
ATOM   1262  HD2 TYR A  83     -13.624  44.913  14.994  1.00 65.02           H  
ATOM   1263  CE1 TYR A  83     -13.429  41.658  17.128  1.00 65.02           C  
ATOM   1264  HE1 TYR A  83     -13.402  40.767  17.738  1.00 65.02           H  
ATOM   1265  CE2 TYR A  83     -13.461  44.099  16.986  1.00 65.02           C  
ATOM   1266  HE2 TYR A  83     -13.438  45.064  17.470  1.00 65.02           H  
ATOM   1267  OH  TYR A  83     -13.305  42.994  19.107  1.00 65.02           O  
ATOM   1268  HH  TYR A  83     -13.316  43.896  19.435  1.00 65.02           H  
ATOM   1269  CZ  TYR A  83     -13.391  42.919  17.757  1.00 65.02           C  
ATOM   1270  N   MET A  84     -11.487  40.623  12.582  1.00 72.58           N  
ATOM   1271  H   MET A  84     -12.289  40.476  11.986  1.00 72.58           H  
ATOM   1272  CA  MET A  84     -10.564  39.508  12.817  1.00 72.58           C  
ATOM   1273  HA  MET A  84     -10.519  39.322  13.890  1.00 72.58           H  
ATOM   1274  C   MET A  84      -9.130  39.829  12.379  1.00 72.58           C  
ATOM   1275  CB  MET A  84     -11.096  38.250  12.114  1.00 72.58           C  
ATOM   1276  HB2 MET A  84     -10.319  37.487  12.093  1.00 72.58           H  
ATOM   1277  HB3 MET A  84     -11.376  38.489  11.088  1.00 72.58           H  
ATOM   1278  O   MET A  84      -8.176  39.407  13.037  1.00 72.58           O  
ATOM   1279  CG  MET A  84     -12.311  37.692  12.864  1.00 72.58           C  
ATOM   1280  HG2 MET A  84     -13.060  38.477  12.964  1.00 72.58           H  
ATOM   1281  HG3 MET A  84     -12.759  36.890  12.277  1.00 72.58           H  
ATOM   1282  SD  MET A  84     -11.907  37.062  14.521  1.00 72.58           S  
ATOM   1283  CE  MET A  84     -11.539  35.348  14.091  1.00 72.58           C  
ATOM   1284  HE1 MET A  84     -10.837  35.316  13.258  1.00 72.58           H  
ATOM   1285  HE2 MET A  84     -12.463  34.856  13.787  1.00 72.58           H  
ATOM   1286  HE3 MET A  84     -11.134  34.832  14.962  1.00 72.58           H  
ATOM   1287  N   LYS A  85      -8.955  40.628  11.321  1.00 69.44           N  
ATOM   1288  H   LYS A  85      -9.773  40.882  10.785  1.00 69.44           H  
ATOM   1289  CA  LYS A  85      -7.639  41.101  10.874  1.00 69.44           C  
ATOM   1290  HA  LYS A  85      -6.979  40.236  10.825  1.00 69.44           H  
ATOM   1291  C   LYS A  85      -7.009  42.069  11.875  1.00 69.44           C  
ATOM   1292  CB  LYS A  85      -7.765  41.721   9.470  1.00 69.44           C  
ATOM   1293  HB2 LYS A  85      -7.813  42.808   9.529  1.00 69.44           H  
ATOM   1294  HB3 LYS A  85      -8.674  41.364   8.986  1.00 69.44           H  
ATOM   1295  O   LYS A  85      -5.849  41.899  12.248  1.00 69.44           O  
ATOM   1296  CG  LYS A  85      -6.581  41.288   8.605  1.00 69.44           C  
ATOM   1297  HG2 LYS A  85      -5.657  41.683   9.026  1.00 69.44           H  
ATOM   1298  HG3 LYS A  85      -6.529  40.199   8.613  1.00 69.44           H  
ATOM   1299  CD  LYS A  85      -6.725  41.755   7.153  1.00 69.44           C  
ATOM   1300  HD2 LYS A  85      -7.703  41.459   6.773  1.00 69.44           H  
ATOM   1301  HD3 LYS A  85      -6.614  42.838   7.095  1.00 69.44           H  
ATOM   1302  CE  LYS A  85      -5.628  41.049   6.349  1.00 69.44           C  
ATOM   1303  HE2 LYS A  85      -5.690  39.980   6.550  1.00 69.44           H  
ATOM   1304  HE3 LYS A  85      -4.650  41.371   6.706  1.00 69.44           H  
ATOM   1305  NZ  LYS A  85      -5.743  41.261   4.891  1.00 69.44           N  
ATOM   1306  HZ1 LYS A  85      -5.610  42.231   4.640  1.00 69.44           H  
ATOM   1307  HZ2 LYS A  85      -6.638  40.922   4.567  1.00 69.44           H  
ATOM   1308  HZ3 LYS A  85      -5.037  40.691   4.448  1.00 69.44           H  
ATOM   1309  N   THR A  86      -7.796  43.022  12.372  1.00 72.59           N  
ATOM   1310  H   THR A  86      -8.739  43.088  12.016  1.00 72.59           H  
ATOM   1311  CA  THR A  86      -7.363  43.973  13.409  1.00 72.59           C  
ATOM   1312  HA  THR A  86      -6.475  44.497  13.055  1.00 72.59           H  
ATOM   1313  C   THR A  86      -7.002  43.241  14.699  1.00 72.59           C  
ATOM   1314  CB  THR A  86      -8.457  45.009  13.708  1.00 72.59           C  
ATOM   1315  HB  THR A  86      -9.265  44.545  14.274  1.00 72.59           H  
ATOM   1316  O   THR A  86      -5.988  43.540  15.329  1.00 72.59           O  
ATOM   1317  CG2 THR A  86      -7.895  46.195  14.494  1.00 72.59           C  
ATOM   1318 HG21 THR A  86      -7.076  46.655  13.941  1.00 72.59           H  
ATOM   1319 HG22 THR A  86      -7.538  45.868  15.470  1.00 72.59           H  
ATOM   1320 HG23 THR A  86      -8.682  46.934  14.643  1.00 72.59           H  
ATOM   1321  OG1 THR A  86      -8.985  45.548  12.517  1.00 72.59           O  
ATOM   1322  HG1 THR A  86      -9.546  44.905  12.078  1.00 72.59           H  
ATOM   1323  N   LEU A  87      -7.780  42.214  15.043  1.00 75.30           N  
ATOM   1324  H   LEU A  87      -8.635  42.064  14.527  1.00 75.30           H  
ATOM   1325  CA  LEU A  87      -7.522  41.373  16.198  1.00 75.30           C  
ATOM   1326  HA  LEU A  87      -7.433  42.028  17.064  1.00 75.30           H  
ATOM   1327  C   LEU A  87      -6.206  40.600  16.062  1.00 75.30           C  
ATOM   1328  CB  LEU A  87      -8.703  40.412  16.383  1.00 75.30           C  
ATOM   1329  HB2 LEU A  87      -8.674  39.654  15.601  1.00 75.30           H  
ATOM   1330  HB3 LEU A  87      -9.646  40.952  16.293  1.00 75.30           H  
ATOM   1331  O   LEU A  87      -5.380  40.620  16.973  1.00 75.30           O  
ATOM   1332  CG  LEU A  87      -8.636  39.740  17.759  1.00 75.30           C  
ATOM   1333  HG  LEU A  87      -7.610  39.450  17.983  1.00 75.30           H  
ATOM   1334  CD1 LEU A  87      -9.088  40.739  18.827  1.00 75.30           C  
ATOM   1335 HD11 LEU A  87      -8.411  41.593  18.864  1.00 75.30           H  
ATOM   1336 HD12 LEU A  87      -9.035  40.281  19.815  1.00 75.30           H  
ATOM   1337 HD13 LEU A  87     -10.087  41.122  18.621  1.00 75.30           H  
ATOM   1338  CD2 LEU A  87      -9.447  38.444  17.725  1.00 75.30           C  
ATOM   1339 HD21 LEU A  87     -10.467  38.641  17.393  1.00 75.30           H  
ATOM   1340 HD22 LEU A  87      -9.439  37.980  18.711  1.00 75.30           H  
ATOM   1341 HD23 LEU A  87      -8.988  37.745  17.026  1.00 75.30           H  
ATOM   1342  N   ARG A  88      -5.964  39.965  14.907  1.00 76.48           N  
ATOM   1343  H   ARG A  88      -6.689  39.972  14.204  1.00 76.48           H  
ATOM   1344  CA  ARG A  88      -4.681  39.308  14.609  1.00 76.48           C  
ATOM   1345  HA  ARG A  88      -4.501  38.517  15.337  1.00 76.48           H  
ATOM   1346  C   ARG A  88      -3.508  40.277  14.756  1.00 76.48           C  
ATOM   1347  CB  ARG A  88      -4.710  38.716  13.191  1.00 76.48           C  
ATOM   1348  HB2 ARG A  88      -3.689  38.612  12.823  1.00 76.48           H  
ATOM   1349  HB3 ARG A  88      -5.227  39.395  12.512  1.00 76.48           H  
ATOM   1350  O   ARG A  88      -2.489  39.916  15.341  1.00 76.48           O  
ATOM   1351  CG  ARG A  88      -5.395  37.346  13.158  1.00 76.48           C  
ATOM   1352  HG2 ARG A  88      -6.455  37.479  13.377  1.00 76.48           H  
ATOM   1353  HG3 ARG A  88      -4.949  36.688  13.905  1.00 76.48           H  
ATOM   1354  CD  ARG A  88      -5.253  36.702  11.779  1.00 76.48           C  
ATOM   1355  HD2 ARG A  88      -5.606  37.416  11.035  1.00 76.48           H  
ATOM   1356  HD3 ARG A  88      -4.202  36.491  11.582  1.00 76.48           H  
ATOM   1357  NE  ARG A  88      -6.032  35.454  11.697  1.00 76.48           N  
ATOM   1358  HE  ARG A  88      -6.112  34.911  12.545  1.00 76.48           H  
ATOM   1359  NH1 ARG A  88      -6.693  35.647   9.490  1.00 76.48           N  
ATOM   1360 HH11 ARG A  88      -7.188  35.335   8.666  1.00 76.48           H  
ATOM   1361 HH12 ARG A  88      -6.106  36.445   9.295  1.00 76.48           H  
ATOM   1362  NH2 ARG A  88      -7.411  33.938  10.717  1.00 76.48           N  
ATOM   1363 HH21 ARG A  88      -7.950  33.656   9.911  1.00 76.48           H  
ATOM   1364 HH22 ARG A  88      -7.426  33.402  11.573  1.00 76.48           H  
ATOM   1365  CZ  ARG A  88      -6.700  35.027  10.637  1.00 76.48           C  
ATOM   1366  N   GLN A  89      -3.653  41.509  14.276  1.00 77.71           N  
ATOM   1367  H   GLN A  89      -4.508  41.733  13.786  1.00 77.71           H  
ATOM   1368  CA  GLN A  89      -2.620  42.539  14.391  1.00 77.71           C  
ATOM   1369  HA  GLN A  89      -1.673  42.101  14.076  1.00 77.71           H  
ATOM   1370  C   GLN A  89      -2.401  43.018  15.827  1.00 77.71           C  
ATOM   1371  CB  GLN A  89      -2.965  43.714  13.464  1.00 77.71           C  
ATOM   1372  HB2 GLN A  89      -2.932  44.658  14.009  1.00 77.71           H  
ATOM   1373  HB3 GLN A  89      -3.975  43.591  13.075  1.00 77.71           H  
ATOM   1374  O   GLN A  89      -1.255  43.196  16.231  1.00 77.71           O  
ATOM   1375  CG  GLN A  89      -1.961  43.778  12.306  1.00 77.71           C  
ATOM   1376  HG2 GLN A  89      -1.016  44.178  12.673  1.00 77.71           H  
ATOM   1377  HG3 GLN A  89      -1.783  42.772  11.924  1.00 77.71           H  
ATOM   1378  CD  GLN A  89      -2.443  44.619  11.132  1.00 77.71           C  
ATOM   1379  NE2 GLN A  89      -1.599  44.858  10.154  1.00 77.71           N  
ATOM   1380 HE21 GLN A  89      -0.662  44.483  10.166  1.00 77.71           H  
ATOM   1381 HE22 GLN A  89      -1.965  45.406   9.389  1.00 77.71           H  
ATOM   1382  OE1 GLN A  89      -3.576  45.059  11.047  1.00 77.71           O  
ATOM   1383  N   GLN A  90      -3.462  43.187  16.617  1.00 80.77           N  
ATOM   1384  H   GLN A  90      -4.387  43.074  16.227  1.00 80.77           H  
ATOM   1385  CA  GLN A  90      -3.340  43.503  18.040  1.00 80.77           C  
ATOM   1386  HA  GLN A  90      -2.747  44.410  18.158  1.00 80.77           H  
ATOM   1387  C   GLN A  90      -2.607  42.399  18.801  1.00 80.77           C  
ATOM   1388  CB  GLN A  90      -4.724  43.728  18.658  1.00 80.77           C  
ATOM   1389  HB2 GLN A  90      -4.676  43.513  19.725  1.00 80.77           H  
ATOM   1390  HB3 GLN A  90      -5.448  43.050  18.208  1.00 80.77           H  
ATOM   1391  O   GLN A  90      -1.697  42.698  19.570  1.00 80.77           O  
ATOM   1392  CG  GLN A  90      -5.184  45.181  18.500  1.00 80.77           C  
ATOM   1393  HG2 GLN A  90      -4.451  45.841  18.965  1.00 80.77           H  
ATOM   1394  HG3 GLN A  90      -5.259  45.432  17.442  1.00 80.77           H  
ATOM   1395  CD  GLN A  90      -6.542  45.414  19.150  1.00 80.77           C  
ATOM   1396  NE2 GLN A  90      -6.825  46.609  19.621  1.00 80.77           N  
ATOM   1397 HE21 GLN A  90      -7.737  46.699  20.045  1.00 80.77           H  
ATOM   1398 HE22 GLN A  90      -6.162  47.369  19.567  1.00 80.77           H  
ATOM   1399  OE1 GLN A  90      -7.379  44.535  19.245  1.00 80.77           O  
ATOM   1400  N   VAL A  91      -2.943  41.132  18.543  1.00 81.35           N  
ATOM   1401  H   VAL A  91      -3.730  40.959  17.934  1.00 81.35           H  
ATOM   1402  CA  VAL A  91      -2.260  39.984  19.157  1.00 81.35           C  
ATOM   1403  HA  VAL A  91      -2.300  40.090  20.241  1.00 81.35           H  
ATOM   1404  C   VAL A  91      -0.780  39.961  18.768  1.00 81.35           C  
ATOM   1405  CB  VAL A  91      -2.970  38.670  18.779  1.00 81.35           C  
ATOM   1406  HB  VAL A  91      -3.081  38.618  17.696  1.00 81.35           H  
ATOM   1407  O   VAL A  91       0.079  39.782  19.631  1.00 81.35           O  
ATOM   1408  CG1 VAL A  91      -2.194  37.433  19.245  1.00 81.35           C  
ATOM   1409 HG11 VAL A  91      -1.249  37.349  18.708  1.00 81.35           H  
ATOM   1410 HG12 VAL A  91      -1.999  37.497  20.316  1.00 81.35           H  
ATOM   1411 HG13 VAL A  91      -2.777  36.536  19.038  1.00 81.35           H  
ATOM   1412  CG2 VAL A  91      -4.362  38.599  19.421  1.00 81.35           C  
ATOM   1413 HG21 VAL A  91      -4.949  39.487  19.186  1.00 81.35           H  
ATOM   1414 HG22 VAL A  91      -4.899  37.726  19.052  1.00 81.35           H  
ATOM   1415 HG23 VAL A  91      -4.270  38.526  20.505  1.00 81.35           H  
ATOM   1416  N   LEU A  92      -0.455  40.201  17.494  1.00 82.24           N  
ATOM   1417  H   LEU A  92      -1.198  40.326  16.821  1.00 82.24           H  
ATOM   1418  CA  LEU A  92       0.933  40.264  17.035  1.00 82.24           C  
ATOM   1419  HA  LEU A  92       1.427  39.337  17.327  1.00 82.24           H  
ATOM   1420  C   LEU A  92       1.701  41.423  17.686  1.00 82.24           C  
ATOM   1421  CB  LEU A  92       0.958  40.397  15.505  1.00 82.24           C  
ATOM   1422  HB2 LEU A  92       0.252  39.696  15.059  1.00 82.24           H  
ATOM   1423  HB3 LEU A  92       0.631  41.403  15.241  1.00 82.24           H  
ATOM   1424  O   LEU A  92       2.817  41.224  18.151  1.00 82.24           O  
ATOM   1425  CG  LEU A  92       2.354  40.144  14.905  1.00 82.24           C  
ATOM   1426  HG  LEU A  92       3.116  40.669  15.480  1.00 82.24           H  
ATOM   1427  CD1 LEU A  92       2.686  38.648  14.884  1.00 82.24           C  
ATOM   1428 HD11 LEU A  92       1.878  38.093  14.406  1.00 82.24           H  
ATOM   1429 HD12 LEU A  92       3.607  38.479  14.326  1.00 82.24           H  
ATOM   1430 HD13 LEU A  92       2.825  38.285  15.902  1.00 82.24           H  
ATOM   1431  CD2 LEU A  92       2.402  40.677  13.474  1.00 82.24           C  
ATOM   1432 HD21 LEU A  92       3.394  40.512  13.054  1.00 82.24           H  
ATOM   1433 HD22 LEU A  92       1.659  40.168  12.860  1.00 82.24           H  
ATOM   1434 HD23 LEU A  92       2.200  41.748  13.476  1.00 82.24           H  
ATOM   1435  N   ASN A  93       1.107  42.618  17.739  1.00 80.57           N  
ATOM   1436  H   ASN A  93       0.190  42.716  17.326  1.00 80.57           H  
ATOM   1437  CA  ASN A  93       1.723  43.793  18.358  1.00 80.57           C  
ATOM   1438  HA  ASN A  93       2.693  43.980  17.897  1.00 80.57           H  
ATOM   1439  C   ASN A  93       1.992  43.562  19.838  1.00 80.57           C  
ATOM   1440  CB  ASN A  93       0.817  45.016  18.162  1.00 80.57           C  
ATOM   1441  HB2 ASN A  93      -0.219  44.745  18.363  1.00 80.57           H  
ATOM   1442  HB3 ASN A  93       1.106  45.789  18.874  1.00 80.57           H  
ATOM   1443  O   ASN A  93       3.093  43.829  20.301  1.00 80.57           O  
ATOM   1444  CG  ASN A  93       0.936  45.616  16.778  1.00 80.57           C  
ATOM   1445  ND2 ASN A  93      -0.074  46.316  16.324  1.00 80.57           N  
ATOM   1446 HD21 ASN A  93       0.005  46.671  15.382  1.00 80.57           H  
ATOM   1447 HD22 ASN A  93      -0.935  46.351  16.850  1.00 80.57           H  
ATOM   1448  OD1 ASN A  93       1.960  45.546  16.116  1.00 80.57           O  
ATOM   1449  N   ARG A  94       1.031  42.976  20.550  1.00 81.09           N  
ATOM   1450  H   ARG A  94       0.143  42.787  20.107  1.00 81.09           H  
ATOM   1451  CA  ARG A  94       1.205  42.627  21.954  1.00 81.09           C  
ATOM   1452  HA  ARG A  94       1.477  43.530  22.501  1.00 81.09           H  
ATOM   1453  C   ARG A  94       2.356  41.642  22.153  1.00 81.09           C  
ATOM   1454  CB  ARG A  94      -0.129  42.097  22.474  1.00 81.09           C  
ATOM   1455  HB2 ARG A  94      -0.911  42.817  22.232  1.00 81.09           H  
ATOM   1456  HB3 ARG A  94      -0.365  41.148  21.991  1.00 81.09           H  
ATOM   1457  O   ARG A  94       3.174  41.860  23.037  1.00 81.09           O  
ATOM   1458  CG  ARG A  94      -0.087  41.912  23.987  1.00 81.09           C  
ATOM   1459  HG2 ARG A  94       0.199  42.847  24.470  1.00 81.09           H  
ATOM   1460  HG3 ARG A  94       0.634  41.136  24.243  1.00 81.09           H  
ATOM   1461  CD  ARG A  94      -1.474  41.495  24.461  1.00 81.09           C  
ATOM   1462  HD2 ARG A  94      -2.169  42.317  24.288  1.00 81.09           H  
ATOM   1463  HD3 ARG A  94      -1.797  40.626  23.888  1.00 81.09           H  
ATOM   1464  NE  ARG A  94      -1.441  41.151  25.885  1.00 81.09           N  
ATOM   1465  HE  ARG A  94      -0.529  41.089  26.314  1.00 81.09           H  
ATOM   1466  NH1 ARG A  94      -3.694  40.803  26.118  1.00 81.09           N  
ATOM   1467 HH11 ARG A  94      -3.818  41.049  25.146  1.00 81.09           H  
ATOM   1468 HH12 ARG A  94      -4.459  40.310  26.557  1.00 81.09           H  
ATOM   1469  NH2 ARG A  94      -2.296  40.413  27.840  1.00 81.09           N  
ATOM   1470 HH21 ARG A  94      -3.073  40.089  28.397  1.00 81.09           H  
ATOM   1471 HH22 ARG A  94      -1.350  40.346  28.190  1.00 81.09           H  
ATOM   1472  CZ  ARG A  94      -2.482  40.798  26.609  1.00 81.09           C  
ATOM   1473  N   LEU A  95       2.464  40.617  21.303  1.00 84.60           N  
ATOM   1474  H   LEU A  95       1.739  40.493  20.612  1.00 84.60           H  
ATOM   1475  CA  LEU A  95       3.592  39.677  21.329  1.00 84.60           C  
ATOM   1476  HA  LEU A  95       3.689  39.271  22.336  1.00 84.60           H  
ATOM   1477  C   LEU A  95       4.936  40.354  21.005  1.00 84.60           C  
ATOM   1478  CB  LEU A  95       3.329  38.532  20.334  1.00 84.60           C  
ATOM   1479  HB2 LEU A  95       4.262  37.991  20.178  1.00 84.60           H  
ATOM   1480  HB3 LEU A  95       3.034  38.964  19.377  1.00 84.60           H  
ATOM   1481  O   LEU A  95       5.967  39.951  21.540  1.00 84.60           O  
ATOM   1482  CG  LEU A  95       2.268  37.512  20.778  1.00 84.60           C  
ATOM   1483  HG  LEU A  95       1.372  38.024  21.130  1.00 84.60           H  
ATOM   1484  CD1 LEU A  95       1.896  36.632  19.581  1.00 84.60           C  
ATOM   1485 HD11 LEU A  95       2.780  36.116  19.206  1.00 84.60           H  
ATOM   1486 HD12 LEU A  95       1.466  37.254  18.797  1.00 84.60           H  
ATOM   1487 HD13 LEU A  95       1.153  35.896  19.890  1.00 84.60           H  
ATOM   1488  CD2 LEU A  95       2.795  36.603  21.890  1.00 84.60           C  
ATOM   1489 HD21 LEU A  95       3.010  37.193  22.781  1.00 84.60           H  
ATOM   1490 HD22 LEU A  95       2.035  35.867  22.155  1.00 84.60           H  
ATOM   1491 HD23 LEU A  95       3.705  36.094  21.571  1.00 84.60           H  
ATOM   1492  N   ILE A  96       4.944  41.372  20.138  1.00 84.96           N  
ATOM   1493  H   ILE A  96       4.068  41.642  19.715  1.00 84.96           H  
ATOM   1494  CA  ILE A  96       6.143  42.166  19.836  1.00 84.96           C  
ATOM   1495  HA  ILE A  96       6.969  41.481  19.646  1.00 84.96           H  
ATOM   1496  C   ILE A  96       6.551  43.007  21.050  1.00 84.96           C  
ATOM   1497  CB  ILE A  96       5.929  43.031  18.569  1.00 84.96           C  
ATOM   1498  HB  ILE A  96       4.989  43.573  18.671  1.00 84.96           H  
ATOM   1499  O   ILE A  96       7.723  43.000  21.416  1.00 84.96           O  
ATOM   1500  CG1 ILE A  96       5.846  42.140  17.306  1.00 84.96           C  
ATOM   1501 HG12 ILE A  96       6.845  41.794  17.041  1.00 84.96           H  
ATOM   1502 HG13 ILE A  96       5.249  41.253  17.514  1.00 84.96           H  
ATOM   1503  CG2 ILE A  96       7.054  44.072  18.400  1.00 84.96           C  
ATOM   1504 HG21 ILE A  96       6.933  44.620  17.465  1.00 84.96           H  
ATOM   1505 HG22 ILE A  96       8.029  43.587  18.417  1.00 84.96           H  
ATOM   1506 HG23 ILE A  96       7.010  44.800  19.210  1.00 84.96           H  
ATOM   1507  CD1 ILE A  96       5.229  42.843  16.088  1.00 84.96           C  
ATOM   1508 HD11 ILE A  96       5.193  42.143  15.253  1.00 84.96           H  
ATOM   1509 HD12 ILE A  96       4.214  43.165  16.321  1.00 84.96           H  
ATOM   1510 HD13 ILE A  96       5.824  43.706  15.791  1.00 84.96           H  
ATOM   1511  N   ASP A  97       5.603  43.693  21.687  1.00 80.82           N  
ATOM   1512  H   ASP A  97       4.667  43.698  21.306  1.00 80.82           H  
ATOM   1513  CA  ASP A  97       5.865  44.550  22.846  1.00 80.82           C  
ATOM   1514  HA  ASP A  97       6.657  45.255  22.595  1.00 80.82           H  
ATOM   1515  C   ASP A  97       6.345  43.723  24.051  1.00 80.82           C  
ATOM   1516  CB  ASP A  97       4.601  45.359  23.189  1.00 80.82           C  
ATOM   1517  HB2 ASP A  97       3.792  44.668  23.421  1.00 80.82           H  
ATOM   1518  HB3 ASP A  97       4.803  45.949  24.083  1.00 80.82           H  
ATOM   1519  O   ASP A  97       7.304  44.098  24.727  1.00 80.82           O  
ATOM   1520  CG  ASP A  97       4.140  46.320  22.077  1.00 80.82           C  
ATOM   1521  OD1 ASP A  97       4.965  46.713  21.214  1.00 80.82           O  
ATOM   1522  OD2 ASP A  97       2.936  46.666  22.086  1.00 80.82           O  
ATOM   1523  N   GLU A  98       5.755  42.543  24.271  1.00 81.86           N  
ATOM   1524  H   GLU A  98       4.948  42.301  23.714  1.00 81.86           H  
ATOM   1525  CA  GLU A  98       6.219  41.585  25.282  1.00 81.86           C  
ATOM   1526  HA  GLU A  98       6.226  42.084  26.251  1.00 81.86           H  
ATOM   1527  C   GLU A  98       7.656  41.120  25.009  1.00 81.86           C  
ATOM   1528  CB  GLU A  98       5.269  40.371  25.341  1.00 81.86           C  
ATOM   1529  HB2 GLU A  98       5.801  39.465  25.050  1.00 81.86           H  
ATOM   1530  HB3 GLU A  98       4.450  40.506  24.634  1.00 81.86           H  
ATOM   1531  O   GLU A  98       8.478  41.065  25.926  1.00 81.86           O  
ATOM   1532  CG  GLU A  98       4.674  40.169  26.741  1.00 81.86           C  
ATOM   1533  HG2 GLU A  98       5.479  39.906  27.427  1.00 81.86           H  
ATOM   1534  HG3 GLU A  98       4.242  41.113  27.072  1.00 81.86           H  
ATOM   1535  CD  GLU A  98       3.580  39.084  26.790  1.00 81.86           C  
ATOM   1536  OE1 GLU A  98       2.968  38.940  27.873  1.00 81.86           O  
ATOM   1537  OE2 GLU A  98       3.326  38.417  25.759  1.00 81.86           O  
ATOM   1538  N   ALA A  99       7.988  40.832  23.746  1.00 84.53           N  
ATOM   1539  H   ALA A  99       7.277  40.899  23.032  1.00 84.53           H  
ATOM   1540  CA  ALA A  99       9.341  40.445  23.357  1.00 84.53           C  
ATOM   1541  HA  ALA A  99       9.658  39.623  24.000  1.00 84.53           H  
ATOM   1542  C   ALA A  99      10.355  41.586  23.555  1.00 84.53           C  
ATOM   1543  CB  ALA A  99       9.319  39.940  21.908  1.00 84.53           C  
ATOM   1544  HB1 ALA A  99       8.619  39.110  21.819  1.00 84.53           H  
ATOM   1545  HB2 ALA A  99       9.011  40.741  21.236  1.00 84.53           H  
ATOM   1546  HB3 ALA A  99      10.317  39.602  21.627  1.00 84.53           H  
ATOM   1547  O   ALA A  99      11.478  41.329  23.990  1.00 84.53           O  
ATOM   1548  N   LEU A 100       9.972  42.839  23.279  1.00 86.22           N  
ATOM   1549  H   LEU A 100       9.038  42.981  22.922  1.00 86.22           H  
ATOM   1550  CA  LEU A 100      10.820  44.015  23.506  1.00 86.22           C  
ATOM   1551  HA  LEU A 100      11.796  43.841  23.053  1.00 86.22           H  
ATOM   1552  C   LEU A 100      11.080  44.253  24.995  1.00 86.22           C  
ATOM   1553  CB  LEU A 100      10.171  45.262  22.876  1.00 86.22           C  
ATOM   1554  HB2 LEU A 100       9.133  45.320  23.203  1.00 86.22           H  
ATOM   1555  HB3 LEU A 100      10.680  46.152  23.246  1.00 86.22           H  
ATOM   1556  O   LEU A 100      12.224  44.474  25.389  1.00 86.22           O  
ATOM   1557  CG  LEU A 100      10.216  45.285  21.343  1.00 86.22           C  
ATOM   1558  HG  LEU A 100       9.830  44.346  20.945  1.00 86.22           H  
ATOM   1559  CD1 LEU A 100       9.358  46.427  20.798  1.00 86.22           C  
ATOM   1560 HD11 LEU A 100       8.326  46.292  21.121  1.00 86.22           H  
ATOM   1561 HD12 LEU A 100       9.723  47.383  21.174  1.00 86.22           H  
ATOM   1562 HD13 LEU A 100       9.388  46.424  19.708  1.00 86.22           H  
ATOM   1563  CD2 LEU A 100      11.635  45.479  20.817  1.00 86.22           C  
ATOM   1564 HD21 LEU A 100      11.594  45.455  19.728  1.00 86.22           H  
ATOM   1565 HD22 LEU A 100      12.286  44.671  21.150  1.00 86.22           H  
ATOM   1566 HD23 LEU A 100      12.036  46.434  21.156  1.00 86.22           H  
ATOM   1567  N   LEU A 101      10.043  44.156  25.830  1.00 85.09           N  
ATOM   1568  H   LEU A 101       9.126  44.000  25.438  1.00 85.09           H  
ATOM   1569  CA  LEU A 101      10.173  44.284  27.281  1.00 85.09           C  
ATOM   1570  HA  LEU A 101      10.675  45.226  27.503  1.00 85.09           H  
ATOM   1571  C   LEU A 101      11.047  43.176  27.884  1.00 85.09           C  
ATOM   1572  CB  LEU A 101       8.769  44.292  27.910  1.00 85.09           C  
ATOM   1573  HB2 LEU A 101       8.134  43.597  27.361  1.00 85.09           H  
ATOM   1574  HB3 LEU A 101       8.835  43.928  28.936  1.00 85.09           H  
ATOM   1575  O   LEU A 101      11.890  43.472  28.731  1.00 85.09           O  
ATOM   1576  CG  LEU A 101       8.129  45.690  27.923  1.00 85.09           C  
ATOM   1577  HG  LEU A 101       8.336  46.194  26.979  1.00 85.09           H  
ATOM   1578  CD1 LEU A 101       6.614  45.583  28.091  1.00 85.09           C  
ATOM   1579 HD11 LEU A 101       6.205  44.990  27.272  1.00 85.09           H  
ATOM   1580 HD12 LEU A 101       6.365  45.112  29.042  1.00 85.09           H  
ATOM   1581 HD13 LEU A 101       6.171  46.577  28.040  1.00 85.09           H  
ATOM   1582  CD2 LEU A 101       8.677  46.533  29.081  1.00 85.09           C  
ATOM   1583 HD21 LEU A 101       9.756  46.647  28.980  1.00 85.09           H  
ATOM   1584 HD22 LEU A 101       8.447  46.061  30.036  1.00 85.09           H  
ATOM   1585 HD23 LEU A 101       8.224  47.524  29.054  1.00 85.09           H  
ATOM   1586  N   ASP A 102      10.896  41.922  27.440  1.00 80.41           N  
ATOM   1587  H   ASP A 102      10.158  41.726  26.779  1.00 80.41           H  
ATOM   1588  CA  ASP A 102      11.743  40.809  27.902  1.00 80.41           C  
ATOM   1589  HA  ASP A 102      11.721  40.790  28.992  1.00 80.41           H  
ATOM   1590  C   ASP A 102      13.211  41.002  27.478  1.00 80.41           C  
ATOM   1591  CB  ASP A 102      11.184  39.463  27.394  1.00 80.41           C  
ATOM   1592  HB2 ASP A 102      11.278  39.422  26.309  1.00 80.41           H  
ATOM   1593  HB3 ASP A 102      10.124  39.407  27.642  1.00 80.41           H  
ATOM   1594  O   ASP A 102      14.132  40.762  28.263  1.00 80.41           O  
ATOM   1595  CG  ASP A 102      11.882  38.237  28.019  1.00 80.41           C  
ATOM   1596  OD1 ASP A 102      12.130  38.222  29.241  1.00 80.41           O  
ATOM   1597  OD2 ASP A 102      12.213  37.263  27.293  1.00 80.41           O  
ATOM   1598  N   GLN A 103      13.453  41.496  26.258  1.00 82.90           N  
ATOM   1599  H   GLN A 103      12.671  41.682  25.647  1.00 82.90           H  
ATOM   1600  CA  GLN A 103      14.806  41.823  25.794  1.00 82.90           C  
ATOM   1601  HA  GLN A 103      15.442  40.952  25.948  1.00 82.90           H  
ATOM   1602  C   GLN A 103      15.429  42.957  26.615  1.00 82.90           C  
ATOM   1603  CB  GLN A 103      14.798  42.153  24.292  1.00 82.90           C  
ATOM   1604  HB2 GLN A 103      15.735  42.644  24.029  1.00 82.90           H  
ATOM   1605  HB3 GLN A 103      13.976  42.832  24.063  1.00 82.90           H  
ATOM   1606  O   GLN A 103      16.552  42.801  27.100  1.00 82.90           O  
ATOM   1607  CG  GLN A 103      14.673  40.871  23.455  1.00 82.90           C  
ATOM   1608  HG2 GLN A 103      13.790  40.315  23.771  1.00 82.90           H  
ATOM   1609  HG3 GLN A 103      15.540  40.238  23.641  1.00 82.90           H  
ATOM   1610  CD  GLN A 103      14.577  41.112  21.951  1.00 82.90           C  
ATOM   1611  NE2 GLN A 103      14.171  40.109  21.204  1.00 82.90           N  
ATOM   1612 HE21 GLN A 103      13.776  39.305  21.670  1.00 82.90           H  
ATOM   1613 HE22 GLN A 103      14.006  40.291  20.224  1.00 82.90           H  
ATOM   1614  OE1 GLN A 103      14.902  42.156  21.408  1.00 82.90           O  
ATOM   1615  N   TYR A 104      14.694  44.047  26.845  1.00 81.91           N  
ATOM   1616  H   TYR A 104      13.784  44.122  26.414  1.00 81.91           H  
ATOM   1617  CA  TYR A 104      15.194  45.189  27.610  1.00 81.91           C  
ATOM   1618  HA  TYR A 104      16.151  45.492  27.184  1.00 81.91           H  
ATOM   1619  C   TYR A 104      15.438  44.844  29.086  1.00 81.91           C  
ATOM   1620  CB  TYR A 104      14.216  46.357  27.458  1.00 81.91           C  
ATOM   1621  HB2 TYR A 104      14.083  46.568  26.397  1.00 81.91           H  
ATOM   1622  HB3 TYR A 104      13.246  46.063  27.859  1.00 81.91           H  
ATOM   1623  O   TYR A 104      16.461  45.222  29.657  1.00 81.91           O  
ATOM   1624  CG  TYR A 104      14.685  47.629  28.138  1.00 81.91           C  
ATOM   1625  CD1 TYR A 104      13.930  48.179  29.187  1.00 81.91           C  
ATOM   1626  HD1 TYR A 104      13.014  47.695  29.491  1.00 81.91           H  
ATOM   1627  CD2 TYR A 104      15.875  48.264  27.724  1.00 81.91           C  
ATOM   1628  HD2 TYR A 104      16.465  47.844  26.923  1.00 81.91           H  
ATOM   1629  CE1 TYR A 104      14.349  49.369  29.810  1.00 81.91           C  
ATOM   1630  HE1 TYR A 104      13.766  49.813  30.604  1.00 81.91           H  
ATOM   1631  CE2 TYR A 104      16.310  49.445  28.361  1.00 81.91           C  
ATOM   1632  HE2 TYR A 104      17.234  49.916  28.061  1.00 81.91           H  
ATOM   1633  OH  TYR A 104      15.939  51.119  30.069  1.00 81.91           O  
ATOM   1634  HH  TYR A 104      16.808  51.435  29.814  1.00 81.91           H  
ATOM   1635  CZ  TYR A 104      15.545  49.997  29.410  1.00 81.91           C  
ATOM   1636  N   ALA A 105      14.571  44.039  29.707  1.00 82.33           N  
ATOM   1637  H   ALA A 105      13.728  43.762  29.225  1.00 82.33           H  
ATOM   1638  CA  ALA A 105      14.785  43.572  31.075  1.00 82.33           C  
ATOM   1639  HA  ALA A 105      14.889  44.443  31.722  1.00 82.33           H  
ATOM   1640  C   ALA A 105      16.071  42.734  31.214  1.00 82.33           C  
ATOM   1641  CB  ALA A 105      13.551  42.784  31.516  1.00 82.33           C  
ATOM   1642  HB1 ALA A 105      13.691  42.471  32.551  1.00 82.33           H  
ATOM   1643  HB2 ALA A 105      12.664  43.414  31.450  1.00 82.33           H  
ATOM   1644  HB3 ALA A 105      13.415  41.906  30.884  1.00 82.33           H  
ATOM   1645  O   ALA A 105      16.809  42.879  32.195  1.00 82.33           O  
ATOM   1646  N   ARG A 106      16.388  41.898  30.214  1.00 78.29           N  
ATOM   1647  H   ARG A 106      15.741  41.821  29.442  1.00 78.29           H  
ATOM   1648  CA  ARG A 106      17.658  41.153  30.170  1.00 78.29           C  
ATOM   1649  HA  ARG A 106      17.814  40.668  31.134  1.00 78.29           H  
ATOM   1650  C   ARG A 106      18.859  42.064  29.954  1.00 78.29           C  
ATOM   1651  CB  ARG A 106      17.622  40.096  29.065  1.00 78.29           C  
ATOM   1652  HB2 ARG A 106      18.628  39.700  28.922  1.00 78.29           H  
ATOM   1653  HB3 ARG A 106      17.302  40.560  28.132  1.00 78.29           H  
ATOM   1654  O   ARG A 106      19.910  41.814  30.544  1.00 78.29           O  
ATOM   1655  CG  ARG A 106      16.691  38.933  29.410  1.00 78.29           C  
ATOM   1656  HG2 ARG A 106      15.685  39.307  29.595  1.00 78.29           H  
ATOM   1657  HG3 ARG A 106      17.044  38.420  30.305  1.00 78.29           H  
ATOM   1658  CD  ARG A 106      16.674  37.965  28.229  1.00 78.29           C  
ATOM   1659  HD2 ARG A 106      16.590  38.543  27.308  1.00 78.29           H  
ATOM   1660  HD3 ARG A 106      17.611  37.408  28.219  1.00 78.29           H  
ATOM   1661  NE  ARG A 106      15.521  37.060  28.301  1.00 78.29           N  
ATOM   1662  HE  ARG A 106      14.697  37.416  28.765  1.00 78.29           H  
ATOM   1663  NH1 ARG A 106      16.278  35.495  26.806  1.00 78.29           N  
ATOM   1664 HH11 ARG A 106      17.114  36.053  26.709  1.00 78.29           H  
ATOM   1665 HH12 ARG A 106      16.055  34.752  26.160  1.00 78.29           H  
ATOM   1666  NH2 ARG A 106      14.185  35.390  27.588  1.00 78.29           N  
ATOM   1667 HH21 ARG A 106      13.417  35.999  27.833  1.00 78.29           H  
ATOM   1668 HH22 ARG A 106      13.961  34.663  26.924  1.00 78.29           H  
ATOM   1669  CZ  ARG A 106      15.340  35.979  27.577  1.00 78.29           C  
ATOM   1670  N   GLU A 107      18.717  43.103  29.139  1.00 77.25           N  
ATOM   1671  H   GLU A 107      17.840  43.221  28.653  1.00 77.25           H  
ATOM   1672  CA  GLU A 107      19.782  44.072  28.865  1.00 77.25           C  
ATOM   1673  HA  GLU A 107      20.682  43.523  28.588  1.00 77.25           H  
ATOM   1674  C   GLU A 107      20.127  44.908  30.107  1.00 77.25           C  
ATOM   1675  CB  GLU A 107      19.362  44.925  27.663  1.00 77.25           C  
ATOM   1676  HB2 GLU A 107      18.970  44.252  26.899  1.00 77.25           H  
ATOM   1677  HB3 GLU A 107      18.577  45.623  27.953  1.00 77.25           H  
ATOM   1678  O   GLU A 107      21.300  45.041  30.463  1.00 77.25           O  
ATOM   1679  CG  GLU A 107      20.549  45.686  27.062  1.00 77.25           C  
ATOM   1680  HG2 GLU A 107      21.401  45.010  27.004  1.00 77.25           H  
ATOM   1681  HG3 GLU A 107      20.818  46.508  27.726  1.00 77.25           H  
ATOM   1682  CD  GLU A 107      20.247  46.226  25.657  1.00 77.25           C  
ATOM   1683  OE1 GLU A 107      21.237  46.409  24.910  1.00 77.25           O  
ATOM   1684  OE2 GLU A 107      19.051  46.384  25.326  1.00 77.25           O  
ATOM   1685  N   LEU A 108      19.106  45.320  30.867  1.00 79.22           N  
ATOM   1686  H   LEU A 108      18.177  45.225  30.482  1.00 79.22           H  
ATOM   1687  CA  LEU A 108      19.236  45.931  32.195  1.00 79.22           C  
ATOM   1688  HA  LEU A 108      19.972  46.733  32.135  1.00 79.22           H  
ATOM   1689  C   LEU A 108      19.746  44.968  33.284  1.00 79.22           C  
ATOM   1690  CB  LEU A 108      17.870  46.514  32.593  1.00 79.22           C  
ATOM   1691  HB2 LEU A 108      17.870  46.703  33.666  1.00 79.22           H  
ATOM   1692  HB3 LEU A 108      17.103  45.764  32.405  1.00 79.22           H  
ATOM   1693  O   LEU A 108      19.996  45.398  34.416  1.00 79.22           O  
ATOM   1694  CG  LEU A 108      17.473  47.821  31.881  1.00 79.22           C  
ATOM   1695  HG  LEU A 108      17.409  47.657  30.805  1.00 79.22           H  
ATOM   1696  CD1 LEU A 108      16.098  48.219  32.412  1.00 79.22           C  
ATOM   1697 HD11 LEU A 108      15.833  49.212  32.048  1.00 79.22           H  
ATOM   1698 HD12 LEU A 108      16.093  48.242  33.501  1.00 79.22           H  
ATOM   1699 HD13 LEU A 108      15.359  47.505  32.048  1.00 79.22           H  
ATOM   1700  CD2 LEU A 108      18.442  48.977  32.152  1.00 79.22           C  
ATOM   1701 HD21 LEU A 108      19.407  48.774  31.686  1.00 79.22           H  
ATOM   1702 HD22 LEU A 108      18.047  49.886  31.699  1.00 79.22           H  
ATOM   1703 HD23 LEU A 108      18.564  49.132  33.224  1.00 79.22           H  
ATOM   1704  N   LYS A 109      19.928  43.683  32.948  1.00 76.07           N  
ATOM   1705  H   LYS A 109      19.733  43.448  31.985  1.00 76.07           H  
ATOM   1706  CA  LYS A 109      20.345  42.589  33.841  1.00 76.07           C  
ATOM   1707  HA  LYS A 109      20.261  41.670  33.261  1.00 76.07           H  
ATOM   1708  C   LYS A 109      19.408  42.386  35.032  1.00 76.07           C  
ATOM   1709  CB  LYS A 109      21.812  42.742  34.266  1.00 76.07           C  
ATOM   1710  HB2 LYS A 109      22.103  41.857  34.832  1.00 76.07           H  
ATOM   1711  HB3 LYS A 109      21.912  43.611  34.915  1.00 76.07           H  
ATOM   1712  O   LYS A 109      19.851  42.003  36.118  1.00 76.07           O  
ATOM   1713  CG  LYS A 109      22.755  42.890  33.071  1.00 76.07           C  
ATOM   1714  HG2 LYS A 109      22.544  43.822  32.546  1.00 76.07           H  
ATOM   1715  HG3 LYS A 109      22.615  42.052  32.388  1.00 76.07           H  
ATOM   1716  CD  LYS A 109      24.200  42.916  33.563  1.00 76.07           C  
ATOM   1717  HD2 LYS A 109      24.326  43.732  34.275  1.00 76.07           H  
ATOM   1718  HD3 LYS A 109      24.431  41.966  34.045  1.00 76.07           H  
ATOM   1719  CE  LYS A 109      25.104  43.133  32.356  1.00 76.07           C  
ATOM   1720  HE2 LYS A 109      24.896  44.122  31.947  1.00 76.07           H  
ATOM   1721  HE3 LYS A 109      24.844  42.401  31.590  1.00 76.07           H  
ATOM   1722  NZ  LYS A 109      26.526  42.999  32.735  1.00 76.07           N  
ATOM   1723  HZ1 LYS A 109      26.727  43.615  33.510  1.00 76.07           H  
ATOM   1724  HZ2 LYS A 109      26.713  42.041  32.992  1.00 76.07           H  
ATOM   1725  HZ3 LYS A 109      27.103  43.248  31.944  1.00 76.07           H  
ATOM   1726  N   LEU A 110      18.115  42.618  34.828  1.00 80.39           N  
ATOM   1727  H   LEU A 110      17.811  42.873  33.899  1.00 80.39           H  
ATOM   1728  CA  LEU A 110      17.094  42.259  35.803  1.00 80.39           C  
ATOM   1729  HA  LEU A 110      17.437  42.576  36.788  1.00 80.39           H  
ATOM   1730  C   LEU A 110      16.947  40.733  35.827  1.00 80.39           C  
ATOM   1731  CB  LEU A 110      15.779  42.991  35.497  1.00 80.39           C  
ATOM   1732  HB2 LEU A 110      15.445  42.700  34.501  1.00 80.39           H  
ATOM   1733  HB3 LEU A 110      15.020  42.667  36.209  1.00 80.39           H  
ATOM   1734  O   LEU A 110      17.023  40.059  34.799  1.00 80.39           O  
ATOM   1735  CG  LEU A 110      15.894  44.528  35.562  1.00 80.39           C  
ATOM   1736  HG  LEU A 110      16.702  44.866  34.914  1.00 80.39           H  
ATOM   1737  CD1 LEU A 110      14.599  45.161  35.062  1.00 80.39           C  
ATOM   1738 HD11 LEU A 110      14.685  46.247  35.091  1.00 80.39           H  
ATOM   1739 HD12 LEU A 110      14.411  44.854  34.033  1.00 80.39           H  
ATOM   1740 HD13 LEU A 110      13.763  44.851  35.688  1.00 80.39           H  
ATOM   1741  CD2 LEU A 110      16.156  45.034  36.983  1.00 80.39           C  
ATOM   1742 HD21 LEU A 110      16.133  46.124  36.995  1.00 80.39           H  
ATOM   1743 HD22 LEU A 110      15.393  44.655  37.662  1.00 80.39           H  
ATOM   1744 HD23 LEU A 110      17.142  44.713  37.319  1.00 80.39           H  
ATOM   1745  N   GLY A 111      16.799  40.162  37.017  1.00 78.91           N  
ATOM   1746  H   GLY A 111      16.628  40.752  37.819  1.00 78.91           H  
ATOM   1747  CA  GLY A 111      16.853  38.718  37.197  1.00 78.91           C  
ATOM   1748  HA2 GLY A 111      16.336  38.229  36.372  1.00 78.91           H  
ATOM   1749  HA3 GLY A 111      17.893  38.393  37.197  1.00 78.91           H  
ATOM   1750  C   GLY A 111      16.216  38.301  38.505  1.00 78.91           C  
ATOM   1751  O   GLY A 111      16.675  38.689  39.574  1.00 78.91           O  
ATOM   1752  N   ILE A 112      15.176  37.481  38.405  1.00 78.94           N  
ATOM   1753  H   ILE A 112      14.821  37.270  37.483  1.00 78.94           H  
ATOM   1754  CA  ILE A 112      14.399  37.019  39.552  1.00 78.94           C  
ATOM   1755  HA  ILE A 112      14.563  37.706  40.383  1.00 78.94           H  
ATOM   1756  C   ILE A 112      14.898  35.654  40.008  1.00 78.94           C  
ATOM   1757  CB  ILE A 112      12.901  37.080  39.217  1.00 78.94           C  
ATOM   1758  HB  ILE A 112      12.715  36.530  38.294  1.00 78.94           H  
ATOM   1759  O   ILE A 112      15.122  34.743  39.202  1.00 78.94           O  
ATOM   1760  CG1 ILE A 112      12.595  38.574  38.981  1.00 78.94           C  
ATOM   1761 HG12 ILE A 112      13.076  38.916  38.065  1.00 78.94           H  
ATOM   1762 HG13 ILE A 112      12.976  39.170  39.810  1.00 78.94           H  
ATOM   1763  CG2 ILE A 112      12.026  36.468  40.326  1.00 78.94           C  
ATOM   1764 HG21 ILE A 112      12.337  35.448  40.549  1.00 78.94           H  
ATOM   1765 HG22 ILE A 112      10.985  36.425  40.007  1.00 78.94           H  
ATOM   1766 HG23 ILE A 112      12.101  37.080  41.225  1.00 78.94           H  
ATOM   1767  CD1 ILE A 112      11.124  38.864  38.851  1.00 78.94           C  
ATOM   1768 HD11 ILE A 112      10.641  38.689  39.812  1.00 78.94           H  
ATOM   1769 HD12 ILE A 112      10.720  38.223  38.067  1.00 78.94           H  
ATOM   1770 HD13 ILE A 112      11.003  39.919  38.605  1.00 78.94           H  
ATOM   1771  N   SER A 113      15.109  35.540  41.316  1.00 78.89           N  
ATOM   1772  H   SER A 113      14.844  36.324  41.895  1.00 78.89           H  
ATOM   1773  CA  SER A 113      15.585  34.327  41.976  1.00 78.89           C  
ATOM   1774  HA  SER A 113      16.437  33.940  41.416  1.00 78.89           H  
ATOM   1775  C   SER A 113      14.514  33.232  42.023  1.00 78.89           C  
ATOM   1776  CB  SER A 113      16.060  34.657  43.393  1.00 78.89           C  
ATOM   1777  HB2 SER A 113      16.500  33.770  43.849  1.00 78.89           H  
ATOM   1778  HB3 SER A 113      16.810  35.448  43.361  1.00 78.89           H  
ATOM   1779  O   SER A 113      13.312  33.497  41.989  1.00 78.89           O  
ATOM   1780  OG  SER A 113      14.958  35.077  44.165  1.00 78.89           O  
ATOM   1781  HG  SER A 113      14.721  35.964  43.884  1.00 78.89           H  
ATOM   1782  N   ASP A 114      14.946  31.979  42.150  1.00 74.76           N  
ATOM   1783  H   ASP A 114      15.937  31.788  42.110  1.00 74.76           H  
ATOM   1784  CA  ASP A 114      14.034  30.833  42.258  1.00 74.76           C  
ATOM   1785  HA  ASP A 114      13.339  30.853  41.419  1.00 74.76           H  
ATOM   1786  C   ASP A 114      13.198  30.892  43.545  1.00 74.76           C  
ATOM   1787  CB  ASP A 114      14.839  29.524  42.194  1.00 74.76           C  
ATOM   1788  HB2 ASP A 114      14.157  28.690  42.362  1.00 74.76           H  
ATOM   1789  HB3 ASP A 114      15.581  29.520  42.992  1.00 74.76           H  
ATOM   1790  O   ASP A 114      12.058  30.435  43.565  1.00 74.76           O  
ATOM   1791  CG  ASP A 114      15.545  29.301  40.850  1.00 74.76           C  
ATOM   1792  OD1 ASP A 114      15.404  30.156  39.944  1.00 74.76           O  
ATOM   1793  OD2 ASP A 114      16.240  28.279  40.704  1.00 74.76           O  
ATOM   1794  N   GLU A 115      13.731  31.500  44.608  1.00 77.15           N  
ATOM   1795  H   GLU A 115      14.667  31.871  44.530  1.00 77.15           H  
ATOM   1796  CA  GLU A 115      13.021  31.729  45.871  1.00 77.15           C  
ATOM   1797  HA  GLU A 115      12.579  30.794  46.218  1.00 77.15           H  
ATOM   1798  C   GLU A 115      11.875  32.725  45.705  1.00 77.15           C  
ATOM   1799  CB  GLU A 115      14.018  32.221  46.927  1.00 77.15           C  
ATOM   1800  HB2 GLU A 115      14.626  33.008  46.482  1.00 77.15           H  
ATOM   1801  HB3 GLU A 115      13.481  32.634  47.781  1.00 77.15           H  
ATOM   1802  O   GLU A 115      10.776  32.471  46.199  1.00 77.15           O  
ATOM   1803  CG  GLU A 115      14.881  31.042  47.410  1.00 77.15           C  
ATOM   1804  HG2 GLU A 115      14.297  30.459  48.121  1.00 77.15           H  
ATOM   1805  HG3 GLU A 115      15.106  30.386  46.569  1.00 77.15           H  
ATOM   1806  CD  GLU A 115      16.220  31.453  48.032  1.00 77.15           C  
ATOM   1807  OE1 GLU A 115      16.734  30.641  48.833  1.00 77.15           O  
ATOM   1808  OE2 GLU A 115      16.750  32.521  47.654  1.00 77.15           O  
ATOM   1809  N   GLN A 116      12.088  33.802  44.943  1.00 81.53           N  
ATOM   1810  H   GLN A 116      13.010  33.955  44.562  1.00 81.53           H  
ATOM   1811  CA  GLN A 116      11.015  34.732  44.582  1.00 81.53           C  
ATOM   1812  HA  GLN A 116      10.523  35.082  45.489  1.00 81.53           H  
ATOM   1813  C   GLN A 116       9.948  34.045  43.720  1.00 81.53           C  
ATOM   1814  CB  GLN A 116      11.600  35.939  43.841  1.00 81.53           C  
ATOM   1815  HB2 GLN A 116      12.286  35.575  43.076  1.00 81.53           H  
ATOM   1816  HB3 GLN A 116      10.794  36.478  43.343  1.00 81.53           H  
ATOM   1817  O   GLN A 116       8.758  34.241  43.958  1.00 81.53           O  
ATOM   1818  CG  GLN A 116      12.329  36.926  44.765  1.00 81.53           C  
ATOM   1819  HG2 GLN A 116      11.594  37.466  45.362  1.00 81.53           H  
ATOM   1820  HG3 GLN A 116      12.985  36.386  45.448  1.00 81.53           H  
ATOM   1821  CD  GLN A 116      13.175  37.914  43.965  1.00 81.53           C  
ATOM   1822  NE2 GLN A 116      13.040  39.204  44.170  1.00 81.53           N  
ATOM   1823 HE21 GLN A 116      13.584  39.821  43.583  1.00 81.53           H  
ATOM   1824 HE22 GLN A 116      12.340  39.574  44.797  1.00 81.53           H  
ATOM   1825  OE1 GLN A 116      13.997  37.516  43.148  1.00 81.53           O  
ATOM   1826  N   VAL A 117      10.343  33.190  42.766  1.00 86.25           N  
ATOM   1827  H   VAL A 117      11.333  33.089  42.597  1.00 86.25           H  
ATOM   1828  CA  VAL A 117       9.386  32.409  41.959  1.00 86.25           C  
ATOM   1829  HA  VAL A 117       8.668  33.099  41.516  1.00 86.25           H  
ATOM   1830  C   VAL A 117       8.581  31.450  42.845  1.00 86.25           C  
ATOM   1831  CB  VAL A 117      10.087  31.660  40.807  1.00 86.25           C  
ATOM   1832  HB  VAL A 117      10.868  31.019  41.215  1.00 86.25           H  
ATOM   1833  O   VAL A 117       7.359  31.412  42.736  1.00 86.25           O  
ATOM   1834  CG1 VAL A 117       9.119  30.786  39.998  1.00 86.25           C  
ATOM   1835 HG11 VAL A 117       9.646  30.319  39.166  1.00 86.25           H  
ATOM   1836 HG12 VAL A 117       8.304  31.393  39.602  1.00 86.25           H  
ATOM   1837 HG13 VAL A 117       8.709  29.993  40.622  1.00 86.25           H  
ATOM   1838  CG2 VAL A 117      10.728  32.639  39.815  1.00 86.25           C  
ATOM   1839 HG21 VAL A 117      11.239  32.083  39.029  1.00 86.25           H  
ATOM   1840 HG22 VAL A 117      11.457  33.272  40.321  1.00 86.25           H  
ATOM   1841 HG23 VAL A 117       9.961  33.272  39.368  1.00 86.25           H  
ATOM   1842  N   LYS A 118       9.222  30.729  43.777  1.00 81.72           N  
ATOM   1843  H   LYS A 118      10.229  30.796  43.818  1.00 81.72           H  
ATOM   1844  CA  LYS A 118       8.525  29.873  44.756  1.00 81.72           C  
ATOM   1845  HA  LYS A 118       7.918  29.142  44.222  1.00 81.72           H  
ATOM   1846  C   LYS A 118       7.545  30.676  45.607  1.00 81.72           C  
ATOM   1847  CB  LYS A 118       9.525  29.131  45.661  1.00 81.72           C  
ATOM   1848  HB2 LYS A 118      10.295  29.821  46.005  1.00 81.72           H  
ATOM   1849  HB3 LYS A 118       8.994  28.748  46.532  1.00 81.72           H  
ATOM   1850  O   LYS A 118       6.397  30.265  45.737  1.00 81.72           O  
ATOM   1851  CG  LYS A 118      10.172  27.943  44.943  1.00 81.72           C  
ATOM   1852  HG2 LYS A 118      10.691  28.313  44.058  1.00 81.72           H  
ATOM   1853  HG3 LYS A 118       9.388  27.249  44.637  1.00 81.72           H  
ATOM   1854  CD  LYS A 118      11.184  27.192  45.813  1.00 81.72           C  
ATOM   1855  HD2 LYS A 118      11.960  27.885  46.136  1.00 81.72           H  
ATOM   1856  HD3 LYS A 118      10.678  26.774  46.684  1.00 81.72           H  
ATOM   1857  CE  LYS A 118      11.803  26.070  44.967  1.00 81.72           C  
ATOM   1858  HE2 LYS A 118      12.224  26.514  44.065  1.00 81.72           H  
ATOM   1859  HE3 LYS A 118      11.010  25.393  44.649  1.00 81.72           H  
ATOM   1860  NZ  LYS A 118      12.854  25.319  45.697  1.00 81.72           N  
ATOM   1861  HZ1 LYS A 118      12.472  24.871  46.518  1.00 81.72           H  
ATOM   1862  HZ2 LYS A 118      13.607  25.936  45.967  1.00 81.72           H  
ATOM   1863  HZ3 LYS A 118      13.241  24.605  45.097  1.00 81.72           H  
ATOM   1864  N   GLN A 119       7.963  31.822  46.152  1.00 80.61           N  
ATOM   1865  H   GLN A 119       8.921  32.108  46.006  1.00 80.61           H  
ATOM   1866  CA  GLN A 119       7.079  32.699  46.928  1.00 80.61           C  
ATOM   1867  HA  GLN A 119       6.673  32.140  47.772  1.00 80.61           H  
ATOM   1868  C   GLN A 119       5.878  33.173  46.110  1.00 80.61           C  
ATOM   1869  CB  GLN A 119       7.845  33.912  47.470  1.00 80.61           C  
ATOM   1870  HB2 GLN A 119       8.538  34.283  46.715  1.00 80.61           H  
ATOM   1871  HB3 GLN A 119       7.130  34.704  47.692  1.00 80.61           H  
ATOM   1872  O   GLN A 119       4.759  33.133  46.616  1.00 80.61           O  
ATOM   1873  CG  GLN A 119       8.598  33.591  48.767  1.00 80.61           C  
ATOM   1874  HG2 GLN A 119       9.361  32.837  48.572  1.00 80.61           H  
ATOM   1875  HG3 GLN A 119       7.895  33.193  49.499  1.00 80.61           H  
ATOM   1876  CD  GLN A 119       9.272  34.824  49.364  1.00 80.61           C  
ATOM   1877  NE2 GLN A 119       9.729  34.757  50.594  1.00 80.61           N  
ATOM   1878 HE21 GLN A 119       9.653  33.909  51.137  1.00 80.61           H  
ATOM   1879 HE22 GLN A 119      10.164  35.604  50.934  1.00 80.61           H  
ATOM   1880  OE1 GLN A 119       9.406  35.868  48.752  1.00 80.61           O  
ATOM   1881  N   ALA A 120       6.078  33.553  44.847  1.00 81.54           N  
ATOM   1882  H   ALA A 120       7.022  33.613  44.493  1.00 81.54           H  
ATOM   1883  CA  ALA A 120       4.984  33.942  43.965  1.00 81.54           C  
ATOM   1884  HA  ALA A 120       4.412  34.734  44.448  1.00 81.54           H  
ATOM   1885  C   ALA A 120       4.011  32.776  43.697  1.00 81.54           C  
ATOM   1886  CB  ALA A 120       5.586  34.509  42.679  1.00 81.54           C  
ATOM   1887  HB1 ALA A 120       4.786  34.842  42.017  1.00 81.54           H  
ATOM   1888  HB2 ALA A 120       6.180  33.747  42.174  1.00 81.54           H  
ATOM   1889  HB3 ALA A 120       6.224  35.360  42.917  1.00 81.54           H  
ATOM   1890  O   ALA A 120       2.796  32.970  43.739  1.00 81.54           O  
ATOM   1891  N   ILE A 121       4.517  31.551  43.504  1.00 83.38           N  
ATOM   1892  H   ILE A 121       5.521  31.456  43.446  1.00 83.38           H  
ATOM   1893  CA  ILE A 121       3.684  30.345  43.363  1.00 83.38           C  
ATOM   1894  HA  ILE A 121       2.953  30.523  42.574  1.00 83.38           H  
ATOM   1895  C   ILE A 121       2.884  30.085  44.649  1.00 83.38           C  
ATOM   1896  CB  ILE A 121       4.540  29.121  42.951  1.00 83.38           C  
ATOM   1897  HB  ILE A 121       5.363  29.014  43.658  1.00 83.38           H  
ATOM   1898  O   ILE A 121       1.675  29.875  44.580  1.00 83.38           O  
ATOM   1899  CG1 ILE A 121       5.125  29.316  41.535  1.00 83.38           C  
ATOM   1900 HG12 ILE A 121       5.569  30.308  41.456  1.00 83.38           H  
ATOM   1901 HG13 ILE A 121       4.317  29.263  40.805  1.00 83.38           H  
ATOM   1902  CG2 ILE A 121       3.703  27.828  42.986  1.00 83.38           C  
ATOM   1903 HG21 ILE A 121       4.287  26.971  42.651  1.00 83.38           H  
ATOM   1904 HG22 ILE A 121       3.390  27.612  44.007  1.00 83.38           H  
ATOM   1905 HG23 ILE A 121       2.819  27.928  42.355  1.00 83.38           H  
ATOM   1906  CD1 ILE A 121       6.209  28.304  41.145  1.00 83.38           C  
ATOM   1907 HD11 ILE A 121       6.627  28.581  40.177  1.00 83.38           H  
ATOM   1908 HD12 ILE A 121       7.004  28.313  41.890  1.00 83.38           H  
ATOM   1909 HD13 ILE A 121       5.794  27.299  41.065  1.00 83.38           H  
ATOM   1910  N   PHE A 122       3.519  30.161  45.823  1.00 79.54           N  
ATOM   1911  H   PHE A 122       4.517  30.318  45.820  1.00 79.54           H  
ATOM   1912  CA  PHE A 122       2.845  29.973  47.114  1.00 79.54           C  
ATOM   1913  HA  PHE A 122       2.330  29.012  47.101  1.00 79.54           H  
ATOM   1914  C   PHE A 122       1.778  31.036  47.391  1.00 79.54           C  
ATOM   1915  CB  PHE A 122       3.877  29.986  48.252  1.00 79.54           C  
ATOM   1916  HB2 PHE A 122       3.340  30.035  49.200  1.00 79.54           H  
ATOM   1917  HB3 PHE A 122       4.478  30.893  48.176  1.00 79.54           H  
ATOM   1918  O   PHE A 122       0.729  30.720  47.954  1.00 79.54           O  
ATOM   1919  CG  PHE A 122       4.788  28.777  48.322  1.00 79.54           C  
ATOM   1920  CD1 PHE A 122       4.233  27.490  48.383  1.00 79.54           C  
ATOM   1921  HD1 PHE A 122       3.159  27.377  48.349  1.00 79.54           H  
ATOM   1922  CD2 PHE A 122       6.184  28.927  48.395  1.00 79.54           C  
ATOM   1923  HD2 PHE A 122       6.621  29.914  48.375  1.00 79.54           H  
ATOM   1924  CE1 PHE A 122       5.056  26.358  48.496  1.00 79.54           C  
ATOM   1925  HE1 PHE A 122       4.622  25.370  48.542  1.00 79.54           H  
ATOM   1926  CE2 PHE A 122       7.013  27.797  48.504  1.00 79.54           C  
ATOM   1927  HE2 PHE A 122       8.084  27.919  48.574  1.00 79.54           H  
ATOM   1928  CZ  PHE A 122       6.448  26.514  48.561  1.00 79.54           C  
ATOM   1929  HZ  PHE A 122       7.085  25.650  48.680  1.00 79.54           H  
ATOM   1930  N   ALA A 123       2.035  32.283  46.996  1.00 77.14           N  
ATOM   1931  H   ALA A 123       2.940  32.484  46.595  1.00 77.14           H  
ATOM   1932  CA  ALA A 123       1.115  33.402  47.170  1.00 77.14           C  
ATOM   1933  HA  ALA A 123       0.704  33.364  48.179  1.00 77.14           H  
ATOM   1934  C   ALA A 123      -0.074  33.367  46.197  1.00 77.14           C  
ATOM   1935  CB  ALA A 123       1.915  34.702  47.027  1.00 77.14           C  
ATOM   1936  HB1 ALA A 123       2.335  34.772  46.024  1.00 77.14           H  
ATOM   1937  HB2 ALA A 123       1.259  35.556  47.197  1.00 77.14           H  
ATOM   1938  HB3 ALA A 123       2.722  34.726  47.759  1.00 77.14           H  
ATOM   1939  O   ALA A 123      -1.046  34.089  46.404  1.00 77.14           O  
ATOM   1940  N   THR A 124      -0.021  32.540  45.148  1.00 77.00           N  
ATOM   1941  H   THR A 124       0.775  31.926  45.053  1.00 77.00           H  
ATOM   1942  CA  THR A 124      -1.094  32.456  44.153  1.00 77.00           C  
ATOM   1943  HA  THR A 124      -1.352  33.472  43.856  1.00 77.00           H  
ATOM   1944  C   THR A 124      -2.316  31.736  44.754  1.00 77.00           C  
ATOM   1945  CB  THR A 124      -0.614  31.754  42.878  1.00 77.00           C  
ATOM   1946  HB  THR A 124      -0.342  30.724  43.111  1.00 77.00           H  
ATOM   1947  O   THR A 124      -2.228  30.541  45.052  1.00 77.00           O  
ATOM   1948  CG2 THR A 124      -1.688  31.769  41.789  1.00 77.00           C  
ATOM   1949 HG21 THR A 124      -1.279  31.338  40.875  1.00 77.00           H  
ATOM   1950 HG22 THR A 124      -2.544  31.169  42.095  1.00 77.00           H  
ATOM   1951 HG23 THR A 124      -2.004  32.793  41.587  1.00 77.00           H  
ATOM   1952  OG1 THR A 124       0.501  32.410  42.318  1.00 77.00           O  
ATOM   1953  HG1 THR A 124       1.177  32.543  42.986  1.00 77.00           H  
ATOM   1954  N   PRO A 125      -3.485  32.399  44.890  1.00 76.56           N  
ATOM   1955  CA  PRO A 125      -4.652  31.831  45.579  1.00 76.56           C  
ATOM   1956  HA  PRO A 125      -4.380  31.628  46.615  1.00 76.56           H  
ATOM   1957  C   PRO A 125      -5.189  30.539  44.948  1.00 76.56           C  
ATOM   1958  CB  PRO A 125      -5.724  32.927  45.545  1.00 76.56           C  
ATOM   1959  HB2 PRO A 125      -6.360  32.806  44.668  1.00 76.56           H  
ATOM   1960  HB3 PRO A 125      -6.328  32.925  46.452  1.00 76.56           H  
ATOM   1961  O   PRO A 125      -5.696  29.670  45.651  1.00 76.56           O  
ATOM   1962  CG  PRO A 125      -4.925  34.218  45.402  1.00 76.56           C  
ATOM   1963  HG2 PRO A 125      -5.505  35.009  44.927  1.00 76.56           H  
ATOM   1964  HG3 PRO A 125      -4.573  34.537  46.383  1.00 76.56           H  
ATOM   1965  CD  PRO A 125      -3.737  33.794  44.551  1.00 76.56           C  
ATOM   1966  HD2 PRO A 125      -3.990  33.872  43.494  1.00 76.56           H  
ATOM   1967  HD3 PRO A 125      -2.893  34.444  44.784  1.00 76.56           H  
ATOM   1968  N   ALA A 126      -5.053  30.382  43.626  1.00 77.64           N  
ATOM   1969  H   ALA A 126      -4.616  31.126  43.101  1.00 77.64           H  
ATOM   1970  CA  ALA A 126      -5.562  29.224  42.885  1.00 77.64           C  
ATOM   1971  HA  ALA A 126      -6.639  29.161  43.041  1.00 77.64           H  
ATOM   1972  C   ALA A 126      -4.960  27.879  43.342  1.00 77.64           C  
ATOM   1973  CB  ALA A 126      -5.300  29.463  41.392  1.00 77.64           C  
ATOM   1974  HB1 ALA A 126      -5.767  30.395  41.074  1.00 77.64           H  
ATOM   1975  HB2 ALA A 126      -5.726  28.644  40.813  1.00 77.64           H  
ATOM   1976  HB3 ALA A 126      -4.228  29.505  41.198  1.00 77.64           H  
ATOM   1977  O   ALA A 126      -5.602  26.838  43.198  1.00 77.64           O  
ATOM   1978  N   PHE A 127      -3.756  27.893  43.921  1.00 82.62           N  
ATOM   1979  H   PHE A 127      -3.290  28.781  44.042  1.00 82.62           H  
ATOM   1980  CA  PHE A 127      -3.058  26.695  44.402  1.00 82.62           C  
ATOM   1981  HA  PHE A 127      -3.474  25.820  43.901  1.00 82.62           H  
ATOM   1982  C   PHE A 127      -3.240  26.441  45.905  1.00 82.62           C  
ATOM   1983  CB  PHE A 127      -1.576  26.790  44.021  1.00 82.62           C  
ATOM   1984  HB2 PHE A 127      -1.117  27.572  44.626  1.00 82.62           H  
ATOM   1985  HB3 PHE A 127      -1.086  25.850  44.273  1.00 82.62           H  
ATOM   1986  O   PHE A 127      -2.612  25.541  46.462  1.00 82.62           O  
ATOM   1987  CG  PHE A 127      -1.315  27.074  42.554  1.00 82.62           C  
ATOM   1988  CD1 PHE A 127      -1.934  26.304  41.551  1.00 82.62           C  
ATOM   1989  HD1 PHE A 127      -2.617  25.511  41.817  1.00 82.62           H  
ATOM   1990  CD2 PHE A 127      -0.428  28.100  42.191  1.00 82.62           C  
ATOM   1991  HD2 PHE A 127       0.076  28.669  42.958  1.00 82.62           H  
ATOM   1992  CE1 PHE A 127      -1.654  26.550  40.195  1.00 82.62           C  
ATOM   1993  HE1 PHE A 127      -2.112  25.946  39.426  1.00 82.62           H  
ATOM   1994  CE2 PHE A 127      -0.171  28.366  40.836  1.00 82.62           C  
ATOM   1995  HE2 PHE A 127       0.510  29.161  40.571  1.00 82.62           H  
ATOM   1996  CZ  PHE A 127      -0.779  27.588  39.836  1.00 82.62           C  
ATOM   1997  HZ  PHE A 127      -0.570  27.783  38.794  1.00 82.62           H  
ATOM   1998  N   GLN A 128      -4.082  27.225  46.582  1.00 75.57           N  
ATOM   1999  H   GLN A 128      -4.600  27.937  46.087  1.00 75.57           H  
ATOM   2000  CA  GLN A 128      -4.322  27.090  48.015  1.00 75.57           C  
ATOM   2001  HA  GLN A 128      -3.508  26.511  48.451  1.00 75.57           H  
ATOM   2002  C   GLN A 128      -5.618  26.315  48.297  1.00 75.57           C  
ATOM   2003  CB  GLN A 128      -4.292  28.469  48.691  1.00 75.57           C  
ATOM   2004  HB2 GLN A 128      -5.063  29.103  48.252  1.00 75.57           H  
ATOM   2005  HB3 GLN A 128      -4.517  28.340  49.749  1.00 75.57           H  
ATOM   2006  O   GLN A 128      -6.628  26.473  47.612  1.00 75.57           O  
ATOM   2007  CG  GLN A 128      -2.921  29.164  48.563  1.00 75.57           C  
ATOM   2008  HG2 GLN A 128      -2.677  29.307  47.511  1.00 75.57           H  
ATOM   2009  HG3 GLN A 128      -2.153  28.533  49.011  1.00 75.57           H  
ATOM   2010  CD  GLN A 128      -2.882  30.530  49.244  1.00 75.57           C  
ATOM   2011  NE2 GLN A 128      -1.788  31.251  49.154  1.00 75.57           N  
ATOM   2012 HE21 GLN A 128      -1.822  32.162  49.589  1.00 75.57           H  
ATOM   2013 HE22 GLN A 128      -0.983  30.931  48.633  1.00 75.57           H  
ATOM   2014  OE1 GLN A 128      -3.827  30.979  49.870  1.00 75.57           O  
ATOM   2015  N   VAL A 129      -5.598  25.466  49.324  1.00 72.76           N  
ATOM   2016  H   VAL A 129      -4.729  25.367  49.829  1.00 72.76           H  
ATOM   2017  CA  VAL A 129      -6.767  24.812  49.938  1.00 72.76           C  
ATOM   2018  HA  VAL A 129      -7.687  25.179  49.482  1.00 72.76           H  
ATOM   2019  C   VAL A 129      -6.757  25.205  51.414  1.00 72.76           C  
ATOM   2020  CB  VAL A 129      -6.714  23.275  49.792  1.00 72.76           C  
ATOM   2021  HB  VAL A 129      -5.852  22.897  50.341  1.00 72.76           H  
ATOM   2022  O   VAL A 129      -5.707  25.141  52.048  1.00 72.76           O  
ATOM   2023  CG1 VAL A 129      -7.986  22.628  50.354  1.00 72.76           C  
ATOM   2024 HG11 VAL A 129      -8.873  23.018  49.854  1.00 72.76           H  
ATOM   2025 HG12 VAL A 129      -8.068  22.817  51.425  1.00 72.76           H  
ATOM   2026 HG13 VAL A 129      -7.943  21.547  50.214  1.00 72.76           H  
ATOM   2027  CG2 VAL A 129      -6.587  22.814  48.336  1.00 72.76           C  
ATOM   2028 HG21 VAL A 129      -5.734  23.297  47.857  1.00 72.76           H  
ATOM   2029 HG22 VAL A 129      -7.509  23.030  47.796  1.00 72.76           H  
ATOM   2030 HG23 VAL A 129      -6.414  21.738  48.315  1.00 72.76           H  
ATOM   2031  N   ASP A 130      -7.877  25.683  51.960  1.00 68.12           N  
ATOM   2032  H   ASP A 130      -8.751  25.593  51.461  1.00 68.12           H  
ATOM   2033  CA  ASP A 130      -7.955  26.218  53.336  1.00 68.12           C  
ATOM   2034  HA  ASP A 130      -8.889  26.776  53.406  1.00 68.12           H  
ATOM   2035  C   ASP A 130      -6.860  27.255  53.673  1.00 68.12           C  
ATOM   2036  CB  ASP A 130      -8.052  25.072  54.358  1.00 68.12           C  
ATOM   2037  HB2 ASP A 130      -8.033  25.487  55.366  1.00 68.12           H  
ATOM   2038  HB3 ASP A 130      -7.194  24.408  54.250  1.00 68.12           H  
ATOM   2039  O   ASP A 130      -6.328  27.313  54.783  1.00 68.12           O  
ATOM   2040  CG  ASP A 130      -9.351  24.281  54.219  1.00 68.12           C  
ATOM   2041  OD1 ASP A 130     -10.382  24.922  53.914  1.00 68.12           O  
ATOM   2042  OD2 ASP A 130      -9.294  23.048  54.415  1.00 68.12           O  
ATOM   2043  N   GLY A 131      -6.475  28.066  52.680  1.00 70.48           N  
ATOM   2044  H   GLY A 131      -6.936  27.961  51.788  1.00 70.48           H  
ATOM   2045  CA  GLY A 131      -5.434  29.092  52.814  1.00 70.48           C  
ATOM   2046  HA2 GLY A 131      -5.479  29.754  51.949  1.00 70.48           H  
ATOM   2047  HA3 GLY A 131      -5.633  29.685  53.707  1.00 70.48           H  
ATOM   2048  C   GLY A 131      -3.999  28.558  52.915  1.00 70.48           C  
ATOM   2049  O   GLY A 131      -3.075  29.337  53.141  1.00 70.48           O  
ATOM   2050  N   LYS A 132      -3.773  27.249  52.746  1.00 74.16           N  
ATOM   2051  H   LYS A 132      -4.567  26.645  52.588  1.00 74.16           H  
ATOM   2052  CA  LYS A 132      -2.435  26.645  52.671  1.00 74.16           C  
ATOM   2053  HA  LYS A 132      -1.684  27.414  52.851  1.00 74.16           H  
ATOM   2054  C   LYS A 132      -2.177  26.098  51.273  1.00 74.16           C  
ATOM   2055  CB  LYS A 132      -2.276  25.557  53.740  1.00 74.16           C  
ATOM   2056  HB2 LYS A 132      -3.119  24.869  53.685  1.00 74.16           H  
ATOM   2057  HB3 LYS A 132      -1.361  24.999  53.541  1.00 74.16           H  
ATOM   2058  O   LYS A 132      -3.064  25.531  50.646  1.00 74.16           O  
ATOM   2059  CG  LYS A 132      -2.187  26.169  55.145  1.00 74.16           C  
ATOM   2060  HG2 LYS A 132      -1.359  26.878  55.178  1.00 74.16           H  
ATOM   2061  HG3 LYS A 132      -3.113  26.696  55.372  1.00 74.16           H  
ATOM   2062  CD  LYS A 132      -1.960  25.075  56.190  1.00 74.16           C  
ATOM   2063  HD2 LYS A 132      -2.801  24.382  56.154  1.00 74.16           H  
ATOM   2064  HD3 LYS A 132      -1.040  24.537  55.961  1.00 74.16           H  
ATOM   2065  CE  LYS A 132      -1.867  25.710  57.579  1.00 74.16           C  
ATOM   2066  HE2 LYS A 132      -1.012  26.386  57.599  1.00 74.16           H  
ATOM   2067  HE3 LYS A 132      -2.766  26.305  57.739  1.00 74.16           H  
ATOM   2068  NZ  LYS A 132      -1.747  24.672  58.629  1.00 74.16           N  
ATOM   2069  HZ1 LYS A 132      -2.558  24.071  58.594  1.00 74.16           H  
ATOM   2070  HZ2 LYS A 132      -0.921  24.111  58.478  1.00 74.16           H  
ATOM   2071  HZ3 LYS A 132      -1.707  25.100  59.543  1.00 74.16           H  
ATOM   2072  N   PHE A 133      -0.953  26.270  50.781  1.00 77.86           N  
ATOM   2073  H   PHE A 133      -0.263  26.750  51.341  1.00 77.86           H  
ATOM   2074  CA  PHE A 133      -0.544  25.720  49.490  1.00 77.86           C  
ATOM   2075  HA  PHE A 133      -1.188  26.121  48.707  1.00 77.86           H  
ATOM   2076  C   PHE A 133      -0.677  24.192  49.485  1.00 77.86           C  
ATOM   2077  CB  PHE A 133       0.894  26.147  49.198  1.00 77.86           C  
ATOM   2078  HB2 PHE A 133       0.928  27.236  49.151  1.00 77.86           H  
ATOM   2079  HB3 PHE A 133       1.536  25.832  50.021  1.00 77.86           H  
ATOM   2080  O   PHE A 133      -0.098  23.524  50.344  1.00 77.86           O  
ATOM   2081  CG  PHE A 133       1.449  25.585  47.904  1.00 77.86           C  
ATOM   2082  CD1 PHE A 133       2.239  24.419  47.916  1.00 77.86           C  
ATOM   2083  HD1 PHE A 133       2.416  23.898  48.845  1.00 77.86           H  
ATOM   2084  CD2 PHE A 133       1.201  26.249  46.688  1.00 77.86           C  
ATOM   2085  HD2 PHE A 133       0.585  27.136  46.665  1.00 77.86           H  
ATOM   2086  CE1 PHE A 133       2.802  23.935  46.721  1.00 77.86           C  
ATOM   2087  HE1 PHE A 133       3.411  23.044  46.724  1.00 77.86           H  
ATOM   2088  CE2 PHE A 133       1.751  25.755  45.493  1.00 77.86           C  
ATOM   2089  HE2 PHE A 133       1.545  26.254  44.558  1.00 77.86           H  
ATOM   2090  CZ  PHE A 133       2.558  24.604  45.509  1.00 77.86           C  
ATOM   2091  HZ  PHE A 133       2.974  24.224  44.588  1.00 77.86           H  
ATOM   2092  N   ASP A 134      -1.403  23.659  48.503  1.00 79.42           N  
ATOM   2093  H   ASP A 134      -1.826  24.269  47.818  1.00 79.42           H  
ATOM   2094  CA  ASP A 134      -1.499  22.224  48.252  1.00 79.42           C  
ATOM   2095  HA  ASP A 134      -0.948  21.692  49.028  1.00 79.42           H  
ATOM   2096  C   ASP A 134      -0.851  21.882  46.906  1.00 79.42           C  
ATOM   2097  CB  ASP A 134      -2.947  21.726  48.336  1.00 79.42           C  
ATOM   2098  HB2 ASP A 134      -3.555  22.277  47.618  1.00 79.42           H  
ATOM   2099  HB3 ASP A 134      -3.336  21.907  49.338  1.00 79.42           H  
ATOM   2100  O   ASP A 134      -1.259  22.335  45.836  1.00 79.42           O  
ATOM   2101  CG  ASP A 134      -3.019  20.225  48.026  1.00 79.42           C  
ATOM   2102  OD1 ASP A 134      -2.032  19.509  48.322  1.00 79.42           O  
ATOM   2103  OD2 ASP A 134      -3.999  19.807  47.374  1.00 79.42           O  
ATOM   2104  N   ASN A 135       0.175  21.042  46.965  1.00 78.33           N  
ATOM   2105  H   ASN A 135       0.371  20.615  47.859  1.00 78.33           H  
ATOM   2106  CA  ASN A 135       0.991  20.689  45.812  1.00 78.33           C  
ATOM   2107  HA  ASN A 135       1.239  21.605  45.275  1.00 78.33           H  
ATOM   2108  C   ASN A 135       0.255  19.752  44.830  1.00 78.33           C  
ATOM   2109  CB  ASN A 135       2.272  20.076  46.383  1.00 78.33           C  
ATOM   2110  HB2 ASN A 135       2.091  19.038  46.662  1.00 78.33           H  
ATOM   2111  HB3 ASN A 135       2.575  20.629  47.272  1.00 78.33           H  
ATOM   2112  O   ASN A 135       0.498  19.771  43.624  1.00 78.33           O  
ATOM   2113  CG  ASN A 135       3.430  20.136  45.421  1.00 78.33           C  
ATOM   2114  ND2 ASN A 135       4.559  19.661  45.863  1.00 78.33           N  
ATOM   2115 HD21 ASN A 135       4.530  19.077  46.687  1.00 78.33           H  
ATOM   2116 HD22 ASN A 135       5.138  19.407  45.076  1.00 78.33           H  
ATOM   2117  OD1 ASN A 135       3.361  20.594  44.300  1.00 78.33           O  
ATOM   2118  N   SER A 136      -0.695  18.955  45.334  1.00 78.08           N  
ATOM   2119  H   SER A 136      -0.913  19.040  46.317  1.00 78.08           H  
ATOM   2120  CA  SER A 136      -1.597  18.152  44.498  1.00 78.08           C  
ATOM   2121  HA  SER A 136      -1.015  17.497  43.850  1.00 78.08           H  
ATOM   2122  C   SER A 136      -2.444  19.058  43.599  1.00 78.08           C  
ATOM   2123  CB  SER A 136      -2.466  17.281  45.417  1.00 78.08           C  
ATOM   2124  HB2 SER A 136      -2.627  17.796  46.364  1.00 78.08           H  
ATOM   2125  HB3 SER A 136      -1.941  16.349  45.625  1.00 78.08           H  
ATOM   2126  O   SER A 136      -2.482  18.880  42.378  1.00 78.08           O  
ATOM   2127  OG  SER A 136      -3.732  16.997  44.862  1.00 78.08           O  
ATOM   2128  HG  SER A 136      -4.379  17.473  45.387  1.00 78.08           H  
ATOM   2129  N   ARG A 137      -3.051  20.094  44.193  1.00 77.23           N  
ATOM   2130  H   ARG A 137      -3.013  20.152  45.201  1.00 77.23           H  
ATOM   2131  CA  ARG A 137      -3.840  21.095  43.469  1.00 77.23           C  
ATOM   2132  HA  ARG A 137      -4.612  20.572  42.905  1.00 77.23           H  
ATOM   2133  C   ARG A 137      -3.005  21.868  42.448  1.00 77.23           C  
ATOM   2134  CB  ARG A 137      -4.505  22.018  44.499  1.00 77.23           C  
ATOM   2135  HB2 ARG A 137      -3.761  22.667  44.960  1.00 77.23           H  
ATOM   2136  HB3 ARG A 137      -4.955  21.403  45.278  1.00 77.23           H  
ATOM   2137  O   ARG A 137      -3.475  22.093  41.336  1.00 77.23           O  
ATOM   2138  CG  ARG A 137      -5.605  22.870  43.858  1.00 77.23           C  
ATOM   2139  HG2 ARG A 137      -6.294  22.218  43.321  1.00 77.23           H  
ATOM   2140  HG3 ARG A 137      -5.163  23.581  43.159  1.00 77.23           H  
ATOM   2141  CD  ARG A 137      -6.375  23.633  44.937  1.00 77.23           C  
ATOM   2142  HD2 ARG A 137      -6.684  22.914  45.696  1.00 77.23           H  
ATOM   2143  HD3 ARG A 137      -5.724  24.381  45.388  1.00 77.23           H  
ATOM   2144  NE  ARG A 137      -7.575  24.275  44.378  1.00 77.23           N  
ATOM   2145  HE  ARG A 137      -7.618  24.349  43.371  1.00 77.23           H  
ATOM   2146  NH1 ARG A 137      -8.568  24.919  46.353  1.00 77.23           N  
ATOM   2147 HH11 ARG A 137      -9.354  25.334  46.833  1.00 77.23           H  
ATOM   2148 HH12 ARG A 137      -7.659  25.019  46.784  1.00 77.23           H  
ATOM   2149  NH2 ARG A 137      -9.696  25.087  44.452  1.00 77.23           N  
ATOM   2150 HH21 ARG A 137     -10.475  25.458  44.978  1.00 77.23           H  
ATOM   2151 HH22 ARG A 137      -9.763  24.980  43.450  1.00 77.23           H  
ATOM   2152  CZ  ARG A 137      -8.598  24.750  45.064  1.00 77.23           C  
ATOM   2153  N   TYR A 138      -1.769  22.222  42.799  1.00 80.00           N  
ATOM   2154  H   TYR A 138      -1.483  22.048  43.752  1.00 80.00           H  
ATOM   2155  CA  TYR A 138      -0.820  22.875  41.892  1.00 80.00           C  
ATOM   2156  HA  TYR A 138      -1.228  23.837  41.581  1.00 80.00           H  
ATOM   2157  C   TYR A 138      -0.593  22.071  40.605  1.00 80.00           C  
ATOM   2158  CB  TYR A 138       0.487  23.137  42.650  1.00 80.00           C  
ATOM   2159  HB2 TYR A 138       0.294  23.859  43.443  1.00 80.00           H  
ATOM   2160  HB3 TYR A 138       0.816  22.214  43.127  1.00 80.00           H  
ATOM   2161  O   TYR A 138      -0.877  22.561  39.510  1.00 80.00           O  
ATOM   2162  CG  TYR A 138       1.623  23.652  41.792  1.00 80.00           C  
ATOM   2163  CD1 TYR A 138       2.723  22.821  41.504  1.00 80.00           C  
ATOM   2164  HD1 TYR A 138       2.765  21.812  41.885  1.00 80.00           H  
ATOM   2165  CD2 TYR A 138       1.582  24.964  41.285  1.00 80.00           C  
ATOM   2166  HD2 TYR A 138       0.732  25.596  41.494  1.00 80.00           H  
ATOM   2167  CE1 TYR A 138       3.787  23.307  40.722  1.00 80.00           C  
ATOM   2168  HE1 TYR A 138       4.632  22.671  40.502  1.00 80.00           H  
ATOM   2169  CE2 TYR A 138       2.641  25.454  40.499  1.00 80.00           C  
ATOM   2170  HE2 TYR A 138       2.592  26.454  40.096  1.00 80.00           H  
ATOM   2171  OH  TYR A 138       4.764  25.080  39.440  1.00 80.00           O  
ATOM   2172  HH  TYR A 138       4.592  25.968  39.116  1.00 80.00           H  
ATOM   2173  CZ  TYR A 138       3.752  24.625  40.225  1.00 80.00           C  
ATOM   2174  N   ASN A 139      -0.174  20.812  40.733  1.00 81.73           N  
ATOM   2175  H   ASN A 139       0.042  20.464  41.656  1.00 81.73           H  
ATOM   2176  CA  ASN A 139       0.076  19.955  39.573  1.00 81.73           C  
ATOM   2177  HA  ASN A 139       0.728  20.485  38.879  1.00 81.73           H  
ATOM   2178  C   ASN A 139      -1.211  19.621  38.799  1.00 81.73           C  
ATOM   2179  CB  ASN A 139       0.801  18.687  40.047  1.00 81.73           C  
ATOM   2180  HB2 ASN A 139       0.252  18.237  40.874  1.00 81.73           H  
ATOM   2181  HB3 ASN A 139       0.845  17.970  39.228  1.00 81.73           H  
ATOM   2182  O   ASN A 139      -1.183  19.514  37.573  1.00 81.73           O  
ATOM   2183  CG  ASN A 139       2.234  18.971  40.464  1.00 81.73           C  
ATOM   2184  ND2 ASN A 139       2.684  18.392  41.551  1.00 81.73           N  
ATOM   2185 HD21 ASN A 139       2.044  17.909  42.165  1.00 81.73           H  
ATOM   2186 HD22 ASN A 139       3.596  18.687  41.871  1.00 81.73           H  
ATOM   2187  OD1 ASN A 139       2.955  19.719  39.828  1.00 81.73           O  
ATOM   2188  N   GLY A 140      -2.348  19.486  39.490  1.00 80.31           N  
ATOM   2189  H   GLY A 140      -2.308  19.535  40.498  1.00 80.31           H  
ATOM   2190  CA  GLY A 140      -3.647  19.250  38.858  1.00 80.31           C  
ATOM   2191  HA2 GLY A 140      -4.406  19.156  39.635  1.00 80.31           H  
ATOM   2192  HA3 GLY A 140      -3.614  18.322  38.287  1.00 80.31           H  
ATOM   2193  C   GLY A 140      -4.059  20.386  37.920  1.00 80.31           C  
ATOM   2194  O   GLY A 140      -4.362  20.140  36.754  1.00 80.31           O  
ATOM   2195  N   ILE A 141      -4.001  21.631  38.403  1.00 78.73           N  
ATOM   2196  H   ILE A 141      -3.708  21.764  39.360  1.00 78.73           H  
ATOM   2197  CA  ILE A 141      -4.356  22.819  37.610  1.00 78.73           C  
ATOM   2198  HA  ILE A 141      -5.340  22.663  37.168  1.00 78.73           H  
ATOM   2199  C   ILE A 141      -3.378  23.010  36.444  1.00 78.73           C  
ATOM   2200  CB  ILE A 141      -4.431  24.062  38.529  1.00 78.73           C  
ATOM   2201  HB  ILE A 141      -3.510  24.118  39.108  1.00 78.73           H  
ATOM   2202  O   ILE A 141      -3.798  23.320  35.333  1.00 78.73           O  
ATOM   2203  CG1 ILE A 141      -5.624  23.922  39.502  1.00 78.73           C  
ATOM   2204 HG12 ILE A 141      -5.565  22.964  40.020  1.00 78.73           H  
ATOM   2205 HG13 ILE A 141      -6.554  23.928  38.933  1.00 78.73           H  
ATOM   2206  CG2 ILE A 141      -4.575  25.362  37.714  1.00 78.73           C  
ATOM   2207 HG21 ILE A 141      -3.703  25.510  37.077  1.00 78.73           H  
ATOM   2208 HG22 ILE A 141      -5.467  25.317  37.089  1.00 78.73           H  
ATOM   2209 HG23 ILE A 141      -4.634  26.231  38.369  1.00 78.73           H  
ATOM   2210  CD1 ILE A 141      -5.697  25.015  40.575  1.00 78.73           C  
ATOM   2211 HD11 ILE A 141      -6.484  24.765  41.286  1.00 78.73           H  
ATOM   2212 HD12 ILE A 141      -5.935  25.982  40.132  1.00 78.73           H  
ATOM   2213 HD13 ILE A 141      -4.747  25.075  41.106  1.00 78.73           H  
ATOM   2214  N   LEU A 142      -2.083  22.775  36.663  1.00 76.13           N  
ATOM   2215  H   LEU A 142      -1.787  22.538  37.599  1.00 76.13           H  
ATOM   2216  CA  LEU A 142      -1.063  22.854  35.612  1.00 76.13           C  
ATOM   2217  HA  LEU A 142      -1.064  23.858  35.190  1.00 76.13           H  
ATOM   2218  C   LEU A 142      -1.323  21.898  34.454  1.00 76.13           C  
ATOM   2219  CB  LEU A 142       0.297  22.537  36.241  1.00 76.13           C  
ATOM   2220  HB2 LEU A 142       0.173  21.802  37.035  1.00 76.13           H  
ATOM   2221  HB3 LEU A 142       0.968  22.106  35.498  1.00 76.13           H  
ATOM   2222  O   LEU A 142      -1.358  22.319  33.296  1.00 76.13           O  
ATOM   2223  CG  LEU A 142       0.929  23.804  36.795  1.00 76.13           C  
ATOM   2224  HG  LEU A 142       0.179  24.420  37.292  1.00 76.13           H  
ATOM   2225  CD1 LEU A 142       2.016  23.458  37.791  1.00 76.13           C  
ATOM   2226 HD11 LEU A 142       2.656  22.668  37.397  1.00 76.13           H  
ATOM   2227 HD12 LEU A 142       2.616  24.349  37.972  1.00 76.13           H  
ATOM   2228 HD13 LEU A 142       1.569  23.116  38.725  1.00 76.13           H  
ATOM   2229  CD2 LEU A 142       1.576  24.599  35.673  1.00 76.13           C  
ATOM   2230 HD21 LEU A 142       1.806  25.577  36.096  1.00 76.13           H  
ATOM   2231 HD22 LEU A 142       0.887  24.739  34.841  1.00 76.13           H  
ATOM   2232 HD23 LEU A 142       2.478  24.101  35.315  1.00 76.13           H  
ATOM   2233  N   ASN A 143      -1.572  20.630  34.780  1.00 72.65           N  
ATOM   2234  H   ASN A 143      -1.507  20.358  35.750  1.00 72.65           H  
ATOM   2235  CA  ASN A 143      -1.906  19.621  33.785  1.00 72.65           C  
ATOM   2236  HA  ASN A 143      -1.118  19.589  33.032  1.00 72.65           H  
ATOM   2237  C   ASN A 143      -3.202  19.971  33.048  1.00 72.65           C  
ATOM   2238  CB  ASN A 143      -2.003  18.256  34.480  1.00 72.65           C  
ATOM   2239  HB2 ASN A 143      -2.586  18.348  35.396  1.00 72.65           H  
ATOM   2240  HB3 ASN A 143      -2.514  17.554  33.820  1.00 72.65           H  
ATOM   2241  O   ASN A 143      -3.292  19.762  31.840  1.00 72.65           O  
ATOM   2242  CG  ASN A 143      -0.640  17.661  34.784  1.00 72.65           C  
ATOM   2243  ND2 ASN A 143      -0.514  16.925  35.860  1.00 72.65           N  
ATOM   2244 HD21 ASN A 143      -1.254  16.930  36.548  1.00 72.65           H  
ATOM   2245 HD22 ASN A 143       0.425  16.609  36.057  1.00 72.65           H  
ATOM   2246  OD1 ASN A 143       0.320  17.809  34.049  1.00 72.65           O  
ATOM   2247  N   GLN A 144      -4.181  20.558  33.743  1.00 72.80           N  
ATOM   2248  H   GLN A 144      -4.062  20.684  34.738  1.00 72.80           H  
ATOM   2249  CA  GLN A 144      -5.432  21.007  33.133  1.00 72.80           C  
ATOM   2250  HA  GLN A 144      -5.827  20.180  32.544  1.00 72.80           H  
ATOM   2251  C   GLN A 144      -5.228  22.193  32.172  1.00 72.80           C  
ATOM   2252  CB  GLN A 144      -6.426  21.329  34.256  1.00 72.80           C  
ATOM   2253  HB2 GLN A 144      -6.277  20.626  35.076  1.00 72.80           H  
ATOM   2254  HB3 GLN A 144      -6.253  22.338  34.629  1.00 72.80           H  
ATOM   2255  O   GLN A 144      -5.919  22.284  31.162  1.00 72.80           O  
ATOM   2256  CG  GLN A 144      -7.880  21.180  33.797  1.00 72.80           C  
ATOM   2257  HG2 GLN A 144      -8.024  20.181  33.385  1.00 72.80           H  
ATOM   2258  HG3 GLN A 144      -8.093  21.910  33.015  1.00 72.80           H  
ATOM   2259  CD  GLN A 144      -8.875  21.381  34.936  1.00 72.80           C  
ATOM   2260  NE2 GLN A 144     -10.118  20.996  34.747  1.00 72.80           N  
ATOM   2261 HE21 GLN A 144     -10.411  20.616  33.859  1.00 72.80           H  
ATOM   2262 HE22 GLN A 144     -10.750  21.158  35.518  1.00 72.80           H  
ATOM   2263  OE1 GLN A 144      -8.576  21.880  36.008  1.00 72.80           O  
ATOM   2264  N   MET A 145      -4.242  23.058  32.437  1.00 69.18           N  
ATOM   2265  H   MET A 145      -3.750  22.957  33.313  1.00 69.18           H  
ATOM   2266  CA  MET A 145      -3.801  24.124  31.523  1.00 69.18           C  
ATOM   2267  HA  MET A 145      -4.678  24.539  31.026  1.00 69.18           H  
ATOM   2268  C   MET A 145      -2.871  23.623  30.404  1.00 69.18           C  
ATOM   2269  CB  MET A 145      -3.125  25.254  32.319  1.00 69.18           C  
ATOM   2270  HB2 MET A 145      -2.710  25.984  31.623  1.00 69.18           H  
ATOM   2271  HB3 MET A 145      -2.306  24.843  32.909  1.00 69.18           H  
ATOM   2272  O   MET A 145      -2.427  24.418  29.576  1.00 69.18           O  
ATOM   2273  CG  MET A 145      -4.106  25.994  33.235  1.00 69.18           C  
ATOM   2274  HG2 MET A 145      -4.967  26.298  32.641  1.00 69.18           H  
ATOM   2275  HG3 MET A 145      -4.462  25.312  34.007  1.00 69.18           H  
ATOM   2276  SD  MET A 145      -3.438  27.480  34.039  1.00 69.18           S  
ATOM   2277  CE  MET A 145      -2.040  26.782  34.959  1.00 69.18           C  
ATOM   2278  HE1 MET A 145      -1.680  27.510  35.686  1.00 69.18           H  
ATOM   2279  HE2 MET A 145      -2.348  25.869  35.469  1.00 69.18           H  
ATOM   2280  HE3 MET A 145      -1.234  26.542  34.266  1.00 69.18           H  
ATOM   2281  N   GLY A 146      -2.541  22.327  30.372  1.00 66.37           N  
ATOM   2282  H   GLY A 146      -2.943  21.709  31.062  1.00 66.37           H  
ATOM   2283  CA  GLY A 146      -1.602  21.754  29.407  1.00 66.37           C  
ATOM   2284  HA2 GLY A 146      -1.933  21.994  28.397  1.00 66.37           H  
ATOM   2285  HA3 GLY A 146      -1.601  20.671  29.527  1.00 66.37           H  
ATOM   2286  C   GLY A 146      -0.157  22.248  29.570  1.00 66.37           C  
ATOM   2287  O   GLY A 146       0.617  22.163  28.618  1.00 66.37           O  
ATOM   2288  N   MET A 147       0.216  22.776  30.743  1.00 66.08           N  
ATOM   2289  H   MET A 147      -0.443  22.737  31.508  1.00 66.08           H  
ATOM   2290  CA  MET A 147       1.565  23.272  31.040  1.00 66.08           C  
ATOM   2291  HA  MET A 147       2.154  23.288  30.123  1.00 66.08           H  
ATOM   2292  C   MET A 147       2.287  22.361  32.033  1.00 66.08           C  
ATOM   2293  CB  MET A 147       1.524  24.705  31.590  1.00 66.08           C  
ATOM   2294  HB2 MET A 147       0.847  24.748  32.444  1.00 66.08           H  
ATOM   2295  HB3 MET A 147       2.523  24.976  31.931  1.00 66.08           H  
ATOM   2296  O   MET A 147       1.701  21.848  32.981  1.00 66.08           O  
ATOM   2297  CG  MET A 147       1.085  25.735  30.548  1.00 66.08           C  
ATOM   2298  HG2 MET A 147       1.678  25.599  29.644  1.00 66.08           H  
ATOM   2299  HG3 MET A 147       0.037  25.563  30.302  1.00 66.08           H  
ATOM   2300  SD  MET A 147       1.288  27.444  31.123  1.00 66.08           S  
ATOM   2301  CE  MET A 147       0.579  28.321  29.705  1.00 66.08           C  
ATOM   2302  HE1 MET A 147       1.144  28.081  28.804  1.00 66.08           H  
ATOM   2303  HE2 MET A 147       0.620  29.396  29.884  1.00 66.08           H  
ATOM   2304  HE3 MET A 147      -0.460  28.018  29.573  1.00 66.08           H  
ATOM   2305  N   THR A 148       3.598  22.215  31.856  1.00 73.07           N  
ATOM   2306  H   THR A 148       4.024  22.711  31.086  1.00 73.07           H  
ATOM   2307  CA  THR A 148       4.465  21.577  32.864  1.00 73.07           C  
ATOM   2308  HA  THR A 148       3.913  20.762  33.333  1.00 73.07           H  
ATOM   2309  C   THR A 148       4.840  22.566  33.972  1.00 73.07           C  
ATOM   2310  CB  THR A 148       5.726  20.977  32.227  1.00 73.07           C  
ATOM   2311  HB  THR A 148       6.413  20.668  33.015  1.00 73.07           H  
ATOM   2312  O   THR A 148       4.892  23.775  33.735  1.00 73.07           O  
ATOM   2313  CG2 THR A 148       5.402  19.761  31.361  1.00 73.07           C  
ATOM   2314 HG21 THR A 148       4.724  20.035  30.553  1.00 73.07           H  
ATOM   2315 HG22 THR A 148       6.323  19.357  30.941  1.00 73.07           H  
ATOM   2316 HG23 THR A 148       4.930  18.993  31.974  1.00 73.07           H  
ATOM   2317  OG1 THR A 148       6.367  21.919  31.398  1.00 73.07           O  
ATOM   2318  HG1 THR A 148       5.789  22.061  30.645  1.00 73.07           H  
ATOM   2319  N   ALA A 149       5.155  22.067  35.173  1.00 75.89           N  
ATOM   2320  H   ALA A 149       5.051  21.077  35.341  1.00 75.89           H  
ATOM   2321  CA  ALA A 149       5.573  22.905  36.305  1.00 75.89           C  
ATOM   2322  HA  ALA A 149       4.743  23.553  36.586  1.00 75.89           H  
ATOM   2323  C   ALA A 149       6.768  23.818  35.958  1.00 75.89           C  
ATOM   2324  CB  ALA A 149       5.891  21.988  37.493  1.00 75.89           C  
ATOM   2325  HB1 ALA A 149       6.166  22.596  38.355  1.00 75.89           H  
ATOM   2326  HB2 ALA A 149       5.015  21.396  37.756  1.00 75.89           H  
ATOM   2327  HB3 ALA A 149       6.719  21.321  37.251  1.00 75.89           H  
ATOM   2328  O   ALA A 149       6.769  24.999  36.302  1.00 75.89           O  
ATOM   2329  N   ASP A 150       7.740  23.310  35.193  1.00 72.37           N  
ATOM   2330  H   ASP A 150       7.741  22.315  35.021  1.00 72.37           H  
ATOM   2331  CA  ASP A 150       8.895  24.083  34.723  1.00 72.37           C  
ATOM   2332  HA  ASP A 150       9.373  24.561  35.578  1.00 72.37           H  
ATOM   2333  C   ASP A 150       8.513  25.198  33.736  1.00 72.37           C  
ATOM   2334  CB  ASP A 150       9.908  23.124  34.083  1.00 72.37           C  
ATOM   2335  HB2 ASP A 150      10.625  23.702  33.501  1.00 72.37           H  
ATOM   2336  HB3 ASP A 150       9.398  22.441  33.403  1.00 72.37           H  
ATOM   2337  O   ASP A 150       9.003  26.323  33.852  1.00 72.37           O  
ATOM   2338  CG  ASP A 150      10.673  22.338  35.150  1.00 72.37           C  
ATOM   2339  OD1 ASP A 150      11.728  22.844  35.590  1.00 72.37           O  
ATOM   2340  OD2 ASP A 150      10.201  21.246  35.544  1.00 72.37           O  
ATOM   2341  N   GLN A 151       7.614  24.927  32.783  1.00 76.39           N  
ATOM   2342  H   GLN A 151       7.183  24.013  32.768  1.00 76.39           H  
ATOM   2343  CA  GLN A 151       7.127  25.957  31.857  1.00 76.39           C  
ATOM   2344  HA  GLN A 151       7.974  26.422  31.354  1.00 76.39           H  
ATOM   2345  C   GLN A 151       6.381  27.063  32.597  1.00 76.39           C  
ATOM   2346  CB  GLN A 151       6.193  25.341  30.813  1.00 76.39           C  
ATOM   2347  HB2 GLN A 151       5.592  26.128  30.359  1.00 76.39           H  
ATOM   2348  HB3 GLN A 151       5.517  24.644  31.307  1.00 76.39           H  
ATOM   2349  O   GLN A 151       6.587  28.240  32.303  1.00 76.39           O  
ATOM   2350  CG  GLN A 151       6.969  24.637  29.694  1.00 76.39           C  
ATOM   2351  HG2 GLN A 151       7.683  23.933  30.120  1.00 76.39           H  
ATOM   2352  HG3 GLN A 151       7.521  25.382  29.121  1.00 76.39           H  
ATOM   2353  CD  GLN A 151       6.037  23.874  28.761  1.00 76.39           C  
ATOM   2354  NE2 GLN A 151       6.463  23.555  27.560  1.00 76.39           N  
ATOM   2355 HE21 GLN A 151       7.384  23.824  27.244  1.00 76.39           H  
ATOM   2356 HE22 GLN A 151       5.801  23.047  26.991  1.00 76.39           H  
ATOM   2357  OE1 GLN A 151       4.926  23.504  29.107  1.00 76.39           O  
ATOM   2358  N   TYR A 152       5.563  26.697  33.581  1.00 79.24           N  
ATOM   2359  H   TYR A 152       5.424  25.713  33.763  1.00 79.24           H  
ATOM   2360  CA  TYR A 152       4.854  27.669  34.398  1.00 79.24           C  
ATOM   2361  HA  TYR A 152       4.322  28.359  33.743  1.00 79.24           H  
ATOM   2362  C   TYR A 152       5.801  28.495  35.266  1.00 79.24           C  
ATOM   2363  CB  TYR A 152       3.829  26.938  35.246  1.00 79.24           C  
ATOM   2364  HB2 TYR A 152       4.324  26.208  35.885  1.00 79.24           H  
ATOM   2365  HB3 TYR A 152       3.177  26.403  34.555  1.00 79.24           H  
ATOM   2366  O   TYR A 152       5.693  29.717  35.286  1.00 79.24           O  
ATOM   2367  CG  TYR A 152       2.987  27.870  36.093  1.00 79.24           C  
ATOM   2368  CD1 TYR A 152       3.321  28.113  37.440  1.00 79.24           C  
ATOM   2369  HD1 TYR A 152       4.189  27.636  37.872  1.00 79.24           H  
ATOM   2370  CD2 TYR A 152       1.873  28.506  35.515  1.00 79.24           C  
ATOM   2371  HD2 TYR A 152       1.616  28.319  34.483  1.00 79.24           H  
ATOM   2372  CE1 TYR A 152       2.545  29.006  38.206  1.00 79.24           C  
ATOM   2373  HE1 TYR A 152       2.799  29.209  39.236  1.00 79.24           H  
ATOM   2374  CE2 TYR A 152       1.098  29.396  36.278  1.00 79.24           C  
ATOM   2375  HE2 TYR A 152       0.249  29.901  35.841  1.00 79.24           H  
ATOM   2376  OH  TYR A 152       0.700  30.548  38.333  1.00 79.24           O  
ATOM   2377  HH  TYR A 152       1.068  30.745  39.198  1.00 79.24           H  
ATOM   2378  CZ  TYR A 152       1.438  29.657  37.620  1.00 79.24           C  
ATOM   2379  N   ALA A 153       6.779  27.864  35.924  1.00 81.44           N  
ATOM   2380  H   ALA A 153       6.820  26.855  35.894  1.00 81.44           H  
ATOM   2381  CA  ALA A 153       7.796  28.578  36.694  1.00 81.44           C  
ATOM   2382  HA  ALA A 153       7.303  29.147  37.482  1.00 81.44           H  
ATOM   2383  C   ALA A 153       8.575  29.573  35.816  1.00 81.44           C  
ATOM   2384  CB  ALA A 153       8.729  27.548  37.343  1.00 81.44           C  
ATOM   2385  HB1 ALA A 153       9.231  26.957  36.577  1.00 81.44           H  
ATOM   2386  HB2 ALA A 153       8.154  26.878  37.984  1.00 81.44           H  
ATOM   2387  HB3 ALA A 153       9.477  28.056  37.952  1.00 81.44           H  
ATOM   2388  O   ALA A 153       8.878  30.687  36.249  1.00 81.44           O  
ATOM   2389  N   GLN A 154       8.860  29.207  34.564  1.00 79.39           N  
ATOM   2390  H   GLN A 154       8.636  28.266  34.275  1.00 79.39           H  
ATOM   2391  CA  GLN A 154       9.539  30.088  33.620  1.00 79.39           C  
ATOM   2392  HA  GLN A 154      10.385  30.534  34.142  1.00 79.39           H  
ATOM   2393  C   GLN A 154       8.643  31.237  33.135  1.00 79.39           C  
ATOM   2394  CB  GLN A 154      10.067  29.257  32.443  1.00 79.39           C  
ATOM   2395  HB2 GLN A 154      10.425  28.290  32.797  1.00 79.39           H  
ATOM   2396  HB3 GLN A 154       9.261  29.074  31.733  1.00 79.39           H  
ATOM   2397  O   GLN A 154       9.101  32.379  33.091  1.00 79.39           O  
ATOM   2398  CG  GLN A 154      11.222  29.973  31.733  1.00 79.39           C  
ATOM   2399  HG2 GLN A 154      11.437  29.449  30.802  1.00 79.39           H  
ATOM   2400  HG3 GLN A 154      10.923  30.990  31.481  1.00 79.39           H  
ATOM   2401  CD  GLN A 154      12.508  30.004  32.557  1.00 79.39           C  
ATOM   2402  NE2 GLN A 154      13.366  30.979  32.341  1.00 79.39           N  
ATOM   2403 HE21 GLN A 154      13.115  31.725  31.709  1.00 79.39           H  
ATOM   2404 HE22 GLN A 154      14.280  30.898  32.764  1.00 79.39           H  
ATOM   2405  OE1 GLN A 154      12.794  29.174  33.405  1.00 79.39           O  
ATOM   2406  N   ALA A 155       7.378  30.958  32.812  1.00 79.36           N  
ATOM   2407  H   ALA A 155       7.063  29.999  32.851  1.00 79.36           H  
ATOM   2408  CA  ALA A 155       6.400  31.979  32.439  1.00 79.36           C  
ATOM   2409  HA  ALA A 155       6.767  32.523  31.569  1.00 79.36           H  
ATOM   2410  C   ALA A 155       6.208  32.995  33.576  1.00 79.36           C  
ATOM   2411  CB  ALA A 155       5.085  31.284  32.065  1.00 79.36           C  
ATOM   2412  HB1 ALA A 155       5.252  30.592  31.239  1.00 79.36           H  
ATOM   2413  HB2 ALA A 155       4.691  30.732  32.918  1.00 79.36           H  
ATOM   2414  HB3 ALA A 155       4.352  32.030  31.759  1.00 79.36           H  
ATOM   2415  O   ALA A 155       6.269  34.203  33.348  1.00 79.36           O  
ATOM   2416  N   LEU A 156       6.097  32.506  34.814  1.00 83.11           N  
ATOM   2417  H   LEU A 156       6.018  31.506  34.927  1.00 83.11           H  
ATOM   2418  CA  LEU A 156       5.980  33.340  36.005  1.00 83.11           C  
ATOM   2419  HA  LEU A 156       5.153  34.032  35.845  1.00 83.11           H  
ATOM   2420  C   LEU A 156       7.244  34.176  36.245  1.00 83.11           C  
ATOM   2421  CB  LEU A 156       5.671  32.436  37.210  1.00 83.11           C  
ATOM   2422  HB2 LEU A 156       6.597  31.972  37.549  1.00 83.11           H  
ATOM   2423  HB3 LEU A 156       4.993  31.639  36.908  1.00 83.11           H  
ATOM   2424  O   LEU A 156       7.143  35.355  36.578  1.00 83.11           O  
ATOM   2425  CG  LEU A 156       5.015  33.200  38.372  1.00 83.11           C  
ATOM   2426  HG  LEU A 156       5.530  34.145  38.543  1.00 83.11           H  
ATOM   2427  CD1 LEU A 156       3.534  33.465  38.091  1.00 83.11           C  
ATOM   2428 HD11 LEU A 156       3.005  32.529  37.914  1.00 83.11           H  
ATOM   2429 HD12 LEU A 156       3.423  34.103  37.214  1.00 83.11           H  
ATOM   2430 HD13 LEU A 156       3.081  33.977  38.940  1.00 83.11           H  
ATOM   2431  CD2 LEU A 156       5.103  32.365  39.646  1.00 83.11           C  
ATOM   2432 HD21 LEU A 156       4.657  31.386  39.470  1.00 83.11           H  
ATOM   2433 HD22 LEU A 156       6.146  32.246  39.940  1.00 83.11           H  
ATOM   2434 HD23 LEU A 156       4.564  32.862  40.453  1.00 83.11           H  
ATOM   2435  N   ARG A 157       8.441  33.605  36.038  1.00 81.74           N  
ATOM   2436  H   ARG A 157       8.465  32.621  35.810  1.00 81.74           H  
ATOM   2437  CA  ARG A 157       9.704  34.352  36.150  1.00 81.74           C  
ATOM   2438  HA  ARG A 157       9.743  34.800  37.143  1.00 81.74           H  
ATOM   2439  C   ARG A 157       9.748  35.515  35.159  1.00 81.74           C  
ATOM   2440  CB  ARG A 157      10.915  33.417  35.974  1.00 81.74           C  
ATOM   2441  HB2 ARG A 157      10.801  32.552  36.627  1.00 81.74           H  
ATOM   2442  HB3 ARG A 157      10.969  33.072  34.941  1.00 81.74           H  
ATOM   2443  O   ARG A 157      10.124  36.619  35.550  1.00 81.74           O  
ATOM   2444  CG  ARG A 157      12.215  34.153  36.345  1.00 81.74           C  
ATOM   2445  HG2 ARG A 157      12.167  34.452  37.392  1.00 81.74           H  
ATOM   2446  HG3 ARG A 157      12.303  35.055  35.739  1.00 81.74           H  
ATOM   2447  CD  ARG A 157      13.493  33.339  36.121  1.00 81.74           C  
ATOM   2448  HD2 ARG A 157      13.501  32.982  35.091  1.00 81.74           H  
ATOM   2449  HD3 ARG A 157      14.336  34.020  36.236  1.00 81.74           H  
ATOM   2450  NE  ARG A 157      13.665  32.239  37.098  1.00 81.74           N  
ATOM   2451  HE  ARG A 157      13.718  32.496  38.073  1.00 81.74           H  
ATOM   2452  NH1 ARG A 157      13.730  30.515  35.606  1.00 81.74           N  
ATOM   2453 HH11 ARG A 157      13.607  29.532  35.410  1.00 81.74           H  
ATOM   2454 HH12 ARG A 157      13.383  31.145  34.897  1.00 81.74           H  
ATOM   2455  NH2 ARG A 157      13.968  30.060  37.742  1.00 81.74           N  
ATOM   2456 HH21 ARG A 157      14.018  29.077  37.515  1.00 81.74           H  
ATOM   2457 HH22 ARG A 157      14.301  30.320  38.660  1.00 81.74           H  
ATOM   2458  CZ  ARG A 157      13.782  30.951  36.825  1.00 81.74           C  
ATOM   2459  N   ASN A 158       9.355  35.284  33.908  1.00 80.40           N  
ATOM   2460  H   ASN A 158       9.074  34.349  33.651  1.00 80.40           H  
ATOM   2461  CA  ASN A 158       9.330  36.334  32.892  1.00 80.40           C  
ATOM   2462  HA  ASN A 158      10.310  36.808  32.834  1.00 80.40           H  
ATOM   2463  C   ASN A 158       8.330  37.432  33.277  1.00 80.40           C  
ATOM   2464  CB  ASN A 158       9.008  35.726  31.521  1.00 80.40           C  
ATOM   2465  HB2 ASN A 158       8.848  36.542  30.817  1.00 80.40           H  
ATOM   2466  HB3 ASN A 158       8.086  35.148  31.580  1.00 80.40           H  
ATOM   2467  O   ASN A 158       8.701  38.601  33.337  1.00 80.40           O  
ATOM   2468  CG  ASN A 158      10.107  34.848  30.951  1.00 80.40           C  
ATOM   2469  ND2 ASN A 158       9.861  34.291  29.790  1.00 80.40           N  
ATOM   2470 HD21 ASN A 158       9.021  34.559  29.298  1.00 80.40           H  
ATOM   2471 HD22 ASN A 158      10.643  33.840  29.336  1.00 80.40           H  
ATOM   2472  OD1 ASN A 158      11.177  34.631  31.504  1.00 80.40           O  
ATOM   2473  N   GLN A 159       7.105  37.049  33.653  1.00 83.35           N  
ATOM   2474  H   GLN A 159       6.857  36.073  33.588  1.00 83.35           H  
ATOM   2475  CA  GLN A 159       6.067  37.994  34.065  1.00 83.35           C  
ATOM   2476  HA  GLN A 159       5.864  38.664  33.230  1.00 83.35           H  
ATOM   2477  C   GLN A 159       6.503  38.858  35.260  1.00 83.35           C  
ATOM   2478  CB  GLN A 159       4.792  37.200  34.380  1.00 83.35           C  
ATOM   2479  HB2 GLN A 159       4.956  36.574  35.257  1.00 83.35           H  
ATOM   2480  HB3 GLN A 159       4.562  36.554  33.533  1.00 83.35           H  
ATOM   2481  O   GLN A 159       6.354  40.079  35.230  1.00 83.35           O  
ATOM   2482  CG  GLN A 159       3.593  38.125  34.629  1.00 83.35           C  
ATOM   2483  HG2 GLN A 159       3.412  38.732  33.742  1.00 83.35           H  
ATOM   2484  HG3 GLN A 159       3.816  38.792  35.461  1.00 83.35           H  
ATOM   2485  CD  GLN A 159       2.318  37.360  34.961  1.00 83.35           C  
ATOM   2486  NE2 GLN A 159       1.352  38.010  35.570  1.00 83.35           N  
ATOM   2487 HE21 GLN A 159       0.519  37.474  35.767  1.00 83.35           H  
ATOM   2488 HE22 GLN A 159       1.447  38.994  35.775  1.00 83.35           H  
ATOM   2489  OE1 GLN A 159       2.157  36.180  34.702  1.00 83.35           O  
ATOM   2490  N   LEU A 160       7.087  38.250  36.297  1.00 84.09           N  
ATOM   2491  H   LEU A 160       7.164  37.243  36.284  1.00 84.09           H  
ATOM   2492  CA  LEU A 160       7.590  38.987  37.456  1.00 84.09           C  
ATOM   2493  HA  LEU A 160       6.786  39.598  37.865  1.00 84.09           H  
ATOM   2494  C   LEU A 160       8.730  39.948  37.075  1.00 84.09           C  
ATOM   2495  CB  LEU A 160       8.060  37.988  38.525  1.00 84.09           C  
ATOM   2496  HB2 LEU A 160       8.735  37.276  38.050  1.00 84.09           H  
ATOM   2497  HB3 LEU A 160       8.601  38.553  39.283  1.00 84.09           H  
ATOM   2498  O   LEU A 160       8.820  41.036  37.640  1.00 84.09           O  
ATOM   2499  CG  LEU A 160       6.979  37.212  39.284  1.00 84.09           C  
ATOM   2500  HG  LEU A 160       6.225  36.835  38.593  1.00 84.09           H  
ATOM   2501  CD1 LEU A 160       7.632  36.028  40.004  1.00 84.09           C  
ATOM   2502 HD11 LEU A 160       6.856  35.443  40.499  1.00 84.09           H  
ATOM   2503 HD12 LEU A 160       8.354  36.381  40.741  1.00 84.09           H  
ATOM   2504 HD13 LEU A 160       8.129  35.386  39.277  1.00 84.09           H  
ATOM   2505  CD2 LEU A 160       6.307  38.104  40.333  1.00 84.09           C  
ATOM   2506 HD21 LEU A 160       7.041  38.475  41.049  1.00 84.09           H  
ATOM   2507 HD22 LEU A 160       5.549  37.531  40.867  1.00 84.09           H  
ATOM   2508 HD23 LEU A 160       5.821  38.947  39.842  1.00 84.09           H  
ATOM   2509  N   THR A 161       9.588  39.572  36.120  1.00 83.53           N  
ATOM   2510  H   THR A 161       9.428  38.692  35.651  1.00 83.53           H  
ATOM   2511  CA  THR A 161      10.732  40.402  35.700  1.00 83.53           C  
ATOM   2512  HA  THR A 161      11.280  40.732  36.582  1.00 83.53           H  
ATOM   2513  C   THR A 161      10.236  41.663  34.993  1.00 83.53           C  
ATOM   2514  CB  THR A 161      11.708  39.617  34.807  1.00 83.53           C  
ATOM   2515  HB  THR A 161      11.233  39.388  33.853  1.00 83.53           H  
ATOM   2516  O   THR A 161      10.665  42.769  35.321  1.00 83.53           O  
ATOM   2517  CG2 THR A 161      12.993  40.402  34.561  1.00 83.53           C  
ATOM   2518 HG21 THR A 161      13.622  39.862  33.853  1.00 83.53           H  
ATOM   2519 HG22 THR A 161      12.753  41.382  34.149  1.00 83.53           H  
ATOM   2520 HG23 THR A 161      13.532  40.537  35.499  1.00 83.53           H  
ATOM   2521  OG1 THR A 161      12.112  38.414  35.433  1.00 83.53           O  
ATOM   2522  HG1 THR A 161      11.343  37.839  35.461  1.00 83.53           H  
ATOM   2523  N   THR A 162       9.263  41.516  34.093  1.00 82.37           N  
ATOM   2524  H   THR A 162       8.983  40.589  33.807  1.00 82.37           H  
ATOM   2525  CA  THR A 162       8.607  42.648  33.429  1.00 82.37           C  
ATOM   2526  HA  THR A 162       9.370  43.263  32.953  1.00 82.37           H  
ATOM   2527  C   THR A 162       7.853  43.528  34.429  1.00 82.37           C  
ATOM   2528  CB  THR A 162       7.648  42.139  32.344  1.00 82.37           C  
ATOM   2529  HB  THR A 162       6.787  41.660  32.810  1.00 82.37           H  
ATOM   2530  O   THR A 162       7.938  44.753  34.355  1.00 82.37           O  
ATOM   2531  CG2 THR A 162       7.174  43.261  31.426  1.00 82.37           C  
ATOM   2532 HG21 THR A 162       6.526  43.938  31.982  1.00 82.37           H  
ATOM   2533 HG22 THR A 162       6.607  42.845  30.594  1.00 82.37           H  
ATOM   2534 HG23 THR A 162       8.030  43.821  31.050  1.00 82.37           H  
ATOM   2535  OG1 THR A 162       8.305  41.193  31.536  1.00 82.37           O  
ATOM   2536  HG1 THR A 162       8.386  41.555  30.650  1.00 82.37           H  
ATOM   2537  N   GLN A 163       7.177  42.934  35.418  1.00 83.16           N  
ATOM   2538  H   GLN A 163       7.094  41.927  35.413  1.00 83.16           H  
ATOM   2539  CA  GLN A 163       6.473  43.689  36.458  1.00 83.16           C  
ATOM   2540  HA  GLN A 163       5.783  44.372  35.963  1.00 83.16           H  
ATOM   2541  C   GLN A 163       7.431  44.528  37.317  1.00 83.16           C  
ATOM   2542  CB  GLN A 163       5.675  42.719  37.343  1.00 83.16           C  
ATOM   2543  HB2 GLN A 163       5.235  41.933  36.728  1.00 83.16           H  
ATOM   2544  HB3 GLN A 163       6.345  42.244  38.059  1.00 83.16           H  
ATOM   2545  O   GLN A 163       7.116  45.666  37.659  1.00 83.16           O  
ATOM   2546  CG  GLN A 163       4.546  43.433  38.101  1.00 83.16           C  
ATOM   2547  HG2 GLN A 163       4.946  44.296  38.634  1.00 83.16           H  
ATOM   2548  HG3 GLN A 163       4.128  42.749  38.839  1.00 83.16           H  
ATOM   2549  CD  GLN A 163       3.414  43.871  37.176  1.00 83.16           C  
ATOM   2550  NE2 GLN A 163       2.876  45.058  37.349  1.00 83.16           N  
ATOM   2551 HE21 GLN A 163       2.161  45.322  36.686  1.00 83.16           H  
ATOM   2552 HE22 GLN A 163       3.275  45.723  37.996  1.00 83.16           H  
ATOM   2553  OE1 GLN A 163       2.988  43.151  36.287  1.00 83.16           O  
ATOM   2554  N   GLN A 164       8.609  43.990  37.646  1.00 81.22           N  
ATOM   2555  H   GLN A 164       8.801  43.039  37.365  1.00 81.22           H  
ATOM   2556  CA  GLN A 164       9.628  44.704  38.417  1.00 81.22           C  
ATOM   2557  HA  GLN A 164       9.164  45.067  39.334  1.00 81.22           H  
ATOM   2558  C   GLN A 164      10.153  45.929  37.650  1.00 81.22           C  
ATOM   2559  CB  GLN A 164      10.752  43.720  38.790  1.00 81.22           C  
ATOM   2560  HB2 GLN A 164      10.310  42.759  39.052  1.00 81.22           H  
ATOM   2561  HB3 GLN A 164      11.406  43.570  37.930  1.00 81.22           H  
ATOM   2562  O   GLN A 164      10.333  46.988  38.246  1.00 81.22           O  
ATOM   2563  CG  GLN A 164      11.576  44.187  40.000  1.00 81.22           C  
ATOM   2564  HG2 GLN A 164      10.907  44.333  40.848  1.00 81.22           H  
ATOM   2565  HG3 GLN A 164      12.053  45.141  39.775  1.00 81.22           H  
ATOM   2566  CD  GLN A 164      12.666  43.185  40.394  1.00 81.22           C  
ATOM   2567  NE2 GLN A 164      12.933  42.986  41.665  1.00 81.22           N  
ATOM   2568 HE21 GLN A 164      13.627  42.282  41.871  1.00 81.22           H  
ATOM   2569 HE22 GLN A 164      12.279  43.255  42.386  1.00 81.22           H  
ATOM   2570  OE1 GLN A 164      13.319  42.556  39.577  1.00 81.22           O  
ATOM   2571  N   LEU A 165      10.321  45.817  36.327  1.00 82.34           N  
ATOM   2572  H   LEU A 165      10.171  44.914  35.900  1.00 82.34           H  
ATOM   2573  CA  LEU A 165      10.684  46.944  35.464  1.00 82.34           C  
ATOM   2574  HA  LEU A 165      11.581  47.413  35.868  1.00 82.34           H  
ATOM   2575  C   LEU A 165       9.583  48.014  35.424  1.00 82.34           C  
ATOM   2576  CB  LEU A 165      10.989  46.405  34.056  1.00 82.34           C  
ATOM   2577  HB2 LEU A 165      10.121  45.851  33.699  1.00 82.34           H  
ATOM   2578  HB3 LEU A 165      11.826  45.708  34.110  1.00 82.34           H  
ATOM   2579  O   LEU A 165       9.870  49.196  35.611  1.00 82.34           O  
ATOM   2580  CG  LEU A 165      11.308  47.505  33.029  1.00 82.34           C  
ATOM   2581  HG  LEU A 165      10.501  48.237  33.006  1.00 82.34           H  
ATOM   2582  CD1 LEU A 165      12.619  48.220  33.353  1.00 82.34           C  
ATOM   2583 HD11 LEU A 165      12.531  48.757  34.297  1.00 82.34           H  
ATOM   2584 HD12 LEU A 165      13.432  47.497  33.417  1.00 82.34           H  
ATOM   2585 HD13 LEU A 165      12.841  48.947  32.571  1.00 82.34           H  
ATOM   2586  CD2 LEU A 165      11.400  46.895  31.635  1.00 82.34           C  
ATOM   2587 HD21 LEU A 165      10.528  46.270  31.443  1.00 82.34           H  
ATOM   2588 HD22 LEU A 165      12.303  46.292  31.538  1.00 82.34           H  
ATOM   2589 HD23 LEU A 165      11.403  47.704  30.905  1.00 82.34           H  
ATOM   2590  N   ILE A 166       8.329  47.607  35.200  1.00 82.40           N  
ATOM   2591  H   ILE A 166       8.165  46.625  35.033  1.00 82.40           H  
ATOM   2592  CA  ILE A 166       7.190  48.536  35.145  1.00 82.40           C  
ATOM   2593  HA  ILE A 166       7.392  49.289  34.383  1.00 82.40           H  
ATOM   2594  C   ILE A 166       7.052  49.278  36.477  1.00 82.40           C  
ATOM   2595  CB  ILE A 166       5.888  47.797  34.758  1.00 82.40           C  
ATOM   2596  HB  ILE A 166       5.757  46.948  35.428  1.00 82.40           H  
ATOM   2597  O   ILE A 166       6.938  50.499  36.476  1.00 82.40           O  
ATOM   2598  CG1 ILE A 166       5.976  47.283  33.303  1.00 82.40           C  
ATOM   2599 HG12 ILE A 166       5.922  48.134  32.623  1.00 82.40           H  
ATOM   2600 HG13 ILE A 166       6.934  46.791  33.137  1.00 82.40           H  
ATOM   2601  CG2 ILE A 166       4.665  48.728  34.903  1.00 82.40           C  
ATOM   2602 HG21 ILE A 166       4.530  49.031  35.941  1.00 82.40           H  
ATOM   2603 HG22 ILE A 166       4.793  49.617  34.285  1.00 82.40           H  
ATOM   2604 HG23 ILE A 166       3.752  48.215  34.601  1.00 82.40           H  
ATOM   2605  CD1 ILE A 166       4.874  46.287  32.922  1.00 82.40           C  
ATOM   2606 HD11 ILE A 166       5.058  45.922  31.911  1.00 82.40           H  
ATOM   2607 HD12 ILE A 166       3.894  46.765  32.937  1.00 82.40           H  
ATOM   2608 HD13 ILE A 166       4.881  45.443  33.612  1.00 82.40           H  
ATOM   2609  N   ASN A 167       7.128  48.579  37.611  1.00 80.09           N  
ATOM   2610  H   ASN A 167       7.205  47.573  37.558  1.00 80.09           H  
ATOM   2611  CA  ASN A 167       7.043  49.212  38.927  1.00 80.09           C  
ATOM   2612  HA  ASN A 167       6.147  49.830  38.968  1.00 80.09           H  
ATOM   2613  C   ASN A 167       8.235  50.145  39.188  1.00 80.09           C  
ATOM   2614  CB  ASN A 167       6.939  48.127  40.008  1.00 80.09           C  
ATOM   2615  HB2 ASN A 167       7.054  48.600  40.984  1.00 80.09           H  
ATOM   2616  HB3 ASN A 167       7.749  47.409  39.883  1.00 80.09           H  
ATOM   2617  O   ASN A 167       8.040  51.254  39.674  1.00 80.09           O  
ATOM   2618  CG  ASN A 167       5.612  47.385  40.017  1.00 80.09           C  
ATOM   2619  ND2 ASN A 167       5.496  46.384  40.856  1.00 80.09           N  
ATOM   2620 HD21 ASN A 167       6.252  46.186  41.497  1.00 80.09           H  
ATOM   2621 HD22 ASN A 167       4.579  45.967  40.927  1.00 80.09           H  
ATOM   2622  OD1 ASN A 167       4.658  47.675  39.313  1.00 80.09           O  
ATOM   2623  N   GLY A 168       9.448  49.740  38.804  1.00 79.79           N  
ATOM   2624  H   GLY A 168       9.560  48.812  38.423  1.00 79.79           H  
ATOM   2625  CA  GLY A 168      10.644  50.562  38.974  1.00 79.79           C  
ATOM   2626  HA2 GLY A 168      10.757  50.823  40.026  1.00 79.79           H  
ATOM   2627  HA3 GLY A 168      11.505  49.968  38.667  1.00 79.79           H  
ATOM   2628  C   GLY A 168      10.630  51.855  38.149  1.00 79.79           C  
ATOM   2629  O   GLY A 168      11.174  52.862  38.598  1.00 79.79           O  
ATOM   2630  N   VAL A 169       9.990  51.856  36.972  1.00 80.30           N  
ATOM   2631  H   VAL A 169       9.607  50.979  36.648  1.00 80.30           H  
ATOM   2632  CA  VAL A 169       9.891  53.033  36.090  1.00 80.30           C  
ATOM   2633  HA  VAL A 169      10.688  53.729  36.352  1.00 80.30           H  
ATOM   2634  C   VAL A 169       8.581  53.790  36.304  1.00 80.30           C  
ATOM   2635  CB  VAL A 169      10.101  52.660  34.607  1.00 80.30           C  
ATOM   2636  HB  VAL A 169       9.340  51.940  34.306  1.00 80.30           H  
ATOM   2637  O   VAL A 169       8.611  54.941  36.718  1.00 80.30           O  
ATOM   2638  CG1 VAL A 169      10.000  53.890  33.692  1.00 80.30           C  
ATOM   2639 HG11 VAL A 169      10.211  53.605  32.661  1.00 80.30           H  
ATOM   2640 HG12 VAL A 169      10.714  54.650  34.007  1.00 80.30           H  
ATOM   2641 HG13 VAL A 169       8.994  54.309  33.723  1.00 80.30           H  
ATOM   2642  CG2 VAL A 169      11.483  52.032  34.382  1.00 80.30           C  
ATOM   2643 HG21 VAL A 169      11.583  51.117  34.966  1.00 80.30           H  
ATOM   2644 HG22 VAL A 169      12.266  52.730  34.679  1.00 80.30           H  
ATOM   2645 HG23 VAL A 169      11.608  51.777  33.329  1.00 80.30           H  
ATOM   2646  N   ALA A 170       7.428  53.179  36.045  1.00 78.32           N  
ATOM   2647  H   ALA A 170       7.431  52.191  35.832  1.00 78.32           H  
ATOM   2648  CA  ALA A 170       6.131  53.850  36.128  1.00 78.32           C  
ATOM   2649  HA  ALA A 170       6.216  54.839  35.678  1.00 78.32           H  
ATOM   2650  C   ALA A 170       5.661  54.056  37.581  1.00 78.32           C  
ATOM   2651  CB  ALA A 170       5.119  53.044  35.301  1.00 78.32           C  
ATOM   2652  HB1 ALA A 170       4.161  53.563  35.283  1.00 78.32           H  
ATOM   2653  HB2 ALA A 170       4.971  52.057  35.739  1.00 78.32           H  
ATOM   2654  HB3 ALA A 170       5.476  52.939  34.276  1.00 78.32           H  
ATOM   2655  O   ALA A 170       5.042  55.071  37.885  1.00 78.32           O  
ATOM   2656  N   GLY A 171       5.981  53.133  38.496  1.00 78.04           N  
ATOM   2657  H   GLY A 171       6.542  52.342  38.214  1.00 78.04           H  
ATOM   2658  CA  GLY A 171       5.548  53.210  39.901  1.00 78.04           C  
ATOM   2659  HA2 GLY A 171       5.763  52.260  40.390  1.00 78.04           H  
ATOM   2660  HA3 GLY A 171       4.472  53.380  39.937  1.00 78.04           H  
ATOM   2661  C   GLY A 171       6.223  54.313  40.725  1.00 78.04           C  
ATOM   2662  O   GLY A 171       5.699  54.705  41.764  1.00 78.04           O  
ATOM   2663  N   THR A 172       7.347  54.848  40.245  1.00 82.67           N  
ATOM   2664  H   THR A 172       7.715  54.473  39.382  1.00 82.67           H  
ATOM   2665  CA  THR A 172       8.194  55.807  40.974  1.00 82.67           C  
ATOM   2666  HA  THR A 172       7.889  55.808  42.020  1.00 82.67           H  
ATOM   2667  C   THR A 172       8.044  57.263  40.501  1.00 82.67           C  
ATOM   2668  CB  THR A 172       9.659  55.343  40.943  1.00 82.67           C  
ATOM   2669  HB  THR A 172      10.295  56.110  41.385  1.00 82.67           H  
ATOM   2670  O   THR A 172       8.889  58.107  40.810  1.00 82.67           O  
ATOM   2671  CG2 THR A 172       9.898  54.045  41.705  1.00 82.67           C  
ATOM   2672 HG21 THR A 172       9.349  53.219  41.254  1.00 82.67           H  
ATOM   2673 HG22 THR A 172       9.558  54.161  42.735  1.00 82.67           H  
ATOM   2674 HG23 THR A 172      10.961  53.808  41.720  1.00 82.67           H  
ATOM   2675  OG1 THR A 172      10.058  55.113  39.604  1.00 82.67           O  
ATOM   2676  HG1 THR A 172      10.390  54.214  39.546  1.00 82.67           H  
ATOM   2677  N   ASP A 173       7.015  57.586  39.709  1.00 81.46           N  
ATOM   2678  H   ASP A 173       6.320  56.881  39.511  1.00 81.46           H  
ATOM   2679  CA  ASP A 173       6.755  58.964  39.262  1.00 81.46           C  
ATOM   2680  HA  ASP A 173       7.725  59.423  39.072  1.00 81.46           H  
ATOM   2681  C   ASP A 173       6.071  59.820  40.353  1.00 81.46           C  
ATOM   2682  CB  ASP A 173       5.984  58.961  37.927  1.00 81.46           C  
ATOM   2683  HB2 ASP A 173       4.936  58.732  38.122  1.00 81.46           H  
ATOM   2684  HB3 ASP A 173       6.391  58.180  37.286  1.00 81.46           H  
ATOM   2685  O   ASP A 173       5.429  59.302  41.270  1.00 81.46           O  
ATOM   2686  CG  ASP A 173       6.094  60.294  37.167  1.00 81.46           C  
ATOM   2687  OD1 ASP A 173       7.069  61.047  37.416  1.00 81.46           O  
ATOM   2688  OD2 ASP A 173       5.223  60.565  36.318  1.00 81.46           O  
ATOM   2689  N   PHE A 174       6.217  61.146  40.275  1.00 85.16           N  
ATOM   2690  H   PHE A 174       6.686  61.517  39.461  1.00 85.16           H  
ATOM   2691  CA  PHE A 174       5.704  62.092  41.280  1.00 85.16           C  
ATOM   2692  HA  PHE A 174       4.853  61.632  41.782  1.00 85.16           H  
ATOM   2693  C   PHE A 174       5.186  63.403  40.668  1.00 85.16           C  
ATOM   2694  CB  PHE A 174       6.778  62.349  42.354  1.00 85.16           C  
ATOM   2695  HB2 PHE A 174       6.406  63.083  43.069  1.00 85.16           H  
ATOM   2696  HB3 PHE A 174       6.918  61.424  42.913  1.00 85.16           H  
ATOM   2697  O   PHE A 174       5.482  63.737  39.521  1.00 85.16           O  
ATOM   2698  CG  PHE A 174       8.135  62.805  41.846  1.00 85.16           C  
ATOM   2699  CD1 PHE A 174       9.186  61.878  41.705  1.00 85.16           C  
ATOM   2700  HD1 PHE A 174       9.021  60.837  41.939  1.00 85.16           H  
ATOM   2701  CD2 PHE A 174       8.354  64.159  41.528  1.00 85.16           C  
ATOM   2702  HD2 PHE A 174       7.547  64.871  41.622  1.00 85.16           H  
ATOM   2703  CE1 PHE A 174      10.452  62.307  41.268  1.00 85.16           C  
ATOM   2704  HE1 PHE A 174      11.258  61.593  41.188  1.00 85.16           H  
ATOM   2705  CE2 PHE A 174       9.616  64.586  41.080  1.00 85.16           C  
ATOM   2706  HE2 PHE A 174       9.776  65.625  40.831  1.00 85.16           H  
ATOM   2707  CZ  PHE A 174      10.667  63.661  40.955  1.00 85.16           C  
ATOM   2708  HZ  PHE A 174      11.639  63.994  40.621  1.00 85.16           H  
ATOM   2709  N   MET A 175       4.421  64.177  41.445  1.00 82.31           N  
ATOM   2710  H   MET A 175       4.248  63.865  42.390  1.00 82.31           H  
ATOM   2711  CA  MET A 175       3.919  65.519  41.099  1.00 82.31           C  
ATOM   2712  HA  MET A 175       4.279  65.819  40.115  1.00 82.31           H  
ATOM   2713  C   MET A 175       4.437  66.551  42.104  1.00 82.31           C  
ATOM   2714  CB  MET A 175       2.380  65.526  41.077  1.00 82.31           C  
ATOM   2715  HB2 MET A 175       2.017  66.514  41.357  1.00 82.31           H  
ATOM   2716  HB3 MET A 175       2.014  64.824  41.827  1.00 82.31           H  
ATOM   2717  O   MET A 175       4.343  66.344  43.313  1.00 82.31           O  
ATOM   2718  CG  MET A 175       1.774  65.164  39.713  1.00 82.31           C  
ATOM   2719  HG2 MET A 175       2.528  64.706  39.073  1.00 82.31           H  
ATOM   2720  HG3 MET A 175       0.991  64.424  39.881  1.00 82.31           H  
ATOM   2721  SD  MET A 175       0.969  66.535  38.837  1.00 82.31           S  
ATOM   2722  CE  MET A 175       2.385  67.590  38.457  1.00 82.31           C  
ATOM   2723  HE1 MET A 175       3.117  67.034  37.871  1.00 82.31           H  
ATOM   2724  HE2 MET A 175       2.844  67.938  39.383  1.00 82.31           H  
ATOM   2725  HE3 MET A 175       2.047  68.449  37.879  1.00 82.31           H  
ATOM   2726  N   LEU A 176       4.969  67.676  41.621  1.00 82.58           N  
ATOM   2727  H   LEU A 176       4.998  67.824  40.622  1.00 82.58           H  
ATOM   2728  CA  LEU A 176       5.474  68.750  42.481  1.00 82.58           C  
ATOM   2729  HA  LEU A 176       5.815  68.314  43.420  1.00 82.58           H  
ATOM   2730  C   LEU A 176       4.362  69.756  42.819  1.00 82.58           C  
ATOM   2731  CB  LEU A 176       6.686  69.414  41.805  1.00 82.58           C  
ATOM   2732  HB2 LEU A 176       6.962  70.322  42.341  1.00 82.58           H  
ATOM   2733  HB3 LEU A 176       6.388  69.715  40.800  1.00 82.58           H  
ATOM   2734  O   LEU A 176       3.426  69.987  42.050  1.00 82.58           O  
ATOM   2735  CG  LEU A 176       7.910  68.477  41.723  1.00 82.58           C  
ATOM   2736  HG  LEU A 176       7.591  67.435  41.706  1.00 82.58           H  
ATOM   2737  CD1 LEU A 176       8.710  68.739  40.457  1.00 82.58           C  
ATOM   2738 HD11 LEU A 176       9.596  68.105  40.438  1.00 82.58           H  
ATOM   2739 HD12 LEU A 176       9.000  69.787  40.394  1.00 82.58           H  
ATOM   2740 HD13 LEU A 176       8.088  68.503  39.593  1.00 82.58           H  
ATOM   2741  CD2 LEU A 176       8.847  68.675  42.913  1.00 82.58           C  
ATOM   2742 HD21 LEU A 176       8.280  68.595  43.841  1.00 82.58           H  
ATOM   2743 HD22 LEU A 176       9.338  69.647  42.851  1.00 82.58           H  
ATOM   2744 HD23 LEU A 176       9.607  67.893  42.902  1.00 82.58           H  
ATOM   2745  N   LYS A 177       4.479  70.414  43.979  1.00 79.80           N  
ATOM   2746  H   LYS A 177       5.238  70.143  44.588  1.00 79.80           H  
ATOM   2747  CA  LYS A 177       3.445  71.335  44.487  1.00 79.80           C  
ATOM   2748  HA  LYS A 177       2.504  70.784  44.507  1.00 79.80           H  
ATOM   2749  C   LYS A 177       3.201  72.543  43.565  1.00 79.80           C  
ATOM   2750  CB  LYS A 177       3.814  71.750  45.922  1.00 79.80           C  
ATOM   2751  HB2 LYS A 177       4.378  70.945  46.392  1.00 79.80           H  
ATOM   2752  HB3 LYS A 177       4.442  72.641  45.902  1.00 79.80           H  
ATOM   2753  O   LYS A 177       2.058  72.931  43.363  1.00 79.80           O  
ATOM   2754  CG  LYS A 177       2.566  72.003  46.777  1.00 79.80           C  
ATOM   2755  HG2 LYS A 177       1.944  71.108  46.767  1.00 79.80           H  
ATOM   2756  HG3 LYS A 177       1.998  72.833  46.358  1.00 79.80           H  
ATOM   2757  CD  LYS A 177       2.956  72.325  48.225  1.00 79.80           C  
ATOM   2758  HD2 LYS A 177       3.593  71.530  48.612  1.00 79.80           H  
ATOM   2759  HD3 LYS A 177       3.498  73.271  48.247  1.00 79.80           H  
ATOM   2760  CE  LYS A 177       1.683  72.423  49.068  1.00 79.80           C  
ATOM   2761  HE2 LYS A 177       1.142  71.481  48.983  1.00 79.80           H  
ATOM   2762  HE3 LYS A 177       1.047  73.200  48.644  1.00 79.80           H  
ATOM   2763  NZ  LYS A 177       1.987  72.715  50.488  1.00 79.80           N  
ATOM   2764  HZ1 LYS A 177       1.126  72.752  51.013  1.00 79.80           H  
ATOM   2765  HZ2 LYS A 177       2.460  73.605  50.564  1.00 79.80           H  
ATOM   2766  HZ3 LYS A 177       2.572  71.985  50.868  1.00 79.80           H  
ATOM   2767  N   GLY A 178       4.264  73.100  42.977  1.00 79.59           N  
ATOM   2768  H   GLY A 178       5.163  72.658  43.111  1.00 79.59           H  
ATOM   2769  CA  GLY A 178       4.175  74.238  42.050  1.00 79.59           C  
ATOM   2770  HA2 GLY A 178       3.612  75.046  42.516  1.00 79.59           H  
ATOM   2771  HA3 GLY A 178       5.171  74.601  41.794  1.00 79.59           H  
ATOM   2772  C   GLY A 178       3.489  73.880  40.735  1.00 79.59           C  
ATOM   2773  O   GLY A 178       2.582  74.594  40.322  1.00 79.59           O  
ATOM   2774  N   GLU A 179       3.848  72.737  40.145  1.00 79.81           N  
ATOM   2775  H   GLU A 179       4.644  72.224  40.499  1.00 79.81           H  
ATOM   2776  CA  GLU A 179       3.190  72.205  38.940  1.00 79.81           C  
ATOM   2777  HA  GLU A 179       3.328  72.889  38.103  1.00 79.81           H  
ATOM   2778  C   GLU A 179       1.678  72.027  39.174  1.00 79.81           C  
ATOM   2779  CB  GLU A 179       3.794  70.834  38.578  1.00 79.81           C  
ATOM   2780  HB2 GLU A 179       3.233  70.429  37.735  1.00 79.81           H  
ATOM   2781  HB3 GLU A 179       3.635  70.176  39.433  1.00 79.81           H  
ATOM   2782  O   GLU A 179       0.854  72.399  38.340  1.00 79.81           O  
ATOM   2783  CG  GLU A 179       5.290  70.807  38.202  1.00 79.81           C  
ATOM   2784  HG2 GLU A 179       5.430  71.361  37.274  1.00 79.81           H  
ATOM   2785  HG3 GLU A 179       5.861  71.305  38.987  1.00 79.81           H  
ATOM   2786  CD  GLU A 179       5.823  69.362  38.049  1.00 79.81           C  
ATOM   2787  OE1 GLU A 179       6.814  69.100  37.334  1.00 79.81           O  
ATOM   2788  OE2 GLU A 179       5.294  68.446  38.728  1.00 79.81           O  
ATOM   2789  N   THR A 180       1.305  71.509  40.350  1.00 80.06           N  
ATOM   2790  H   THR A 180       2.042  71.223  40.979  1.00 80.06           H  
ATOM   2791  CA  THR A 180      -0.096  71.275  40.733  1.00 80.06           C  
ATOM   2792  HA  THR A 180      -0.553  70.612  39.998  1.00 80.06           H  
ATOM   2793  C   THR A 180      -0.909  72.573  40.782  1.00 80.06           C  
ATOM   2794  CB  THR A 180      -0.182  70.627  42.122  1.00 80.06           C  
ATOM   2795  HB  THR A 180       0.046  71.369  42.887  1.00 80.06           H  
ATOM   2796  O   THR A 180      -2.052  72.627  40.317  1.00 80.06           O  
ATOM   2797  CG2 THR A 180      -1.588  70.088  42.359  1.00 80.06           C  
ATOM   2798 HG21 THR A 180      -2.307  70.907  42.366  1.00 80.06           H  
ATOM   2799 HG22 THR A 180      -1.621  69.603  43.335  1.00 80.06           H  
ATOM   2800 HG23 THR A 180      -1.856  69.390  41.565  1.00 80.06           H  
ATOM   2801  OG1 THR A 180       0.697  69.539  42.295  1.00 80.06           O  
ATOM   2802  HG1 THR A 180       1.597  69.790  42.070  1.00 80.06           H  
ATOM   2803  N   ASP A 181      -0.331  73.620  41.373  1.00 79.19           N  
ATOM   2804  H   ASP A 181       0.611  73.514  41.722  1.00 79.19           H  
ATOM   2805  CA  ASP A 181      -0.972  74.925  41.524  1.00 79.19           C  
ATOM   2806  HA  ASP A 181      -1.961  74.784  41.962  1.00 79.19           H  
ATOM   2807  C   ASP A 181      -1.185  75.607  40.163  1.00 79.19           C  
ATOM   2808  CB  ASP A 181      -0.135  75.811  42.470  1.00 79.19           C  
ATOM   2809  HB2 ASP A 181       0.895  75.845  42.116  1.00 79.19           H  
ATOM   2810  HB3 ASP A 181      -0.533  76.824  42.429  1.00 79.19           H  
ATOM   2811  O   ASP A 181      -2.273  76.131  39.903  1.00 79.19           O  
ATOM   2812  CG  ASP A 181      -0.150  75.367  43.941  1.00 79.19           C  
ATOM   2813  OD1 ASP A 181      -1.093  74.640  44.325  1.00 79.19           O  
ATOM   2814  OD2 ASP A 181       0.692  75.846  44.730  1.00 79.19           O  
ATOM   2815  N   GLU A 182      -0.184  75.555  39.278  1.00 77.98           N  
ATOM   2816  H   GLU A 182       0.678  75.103  39.546  1.00 77.98           H  
ATOM   2817  CA  GLU A 182      -0.270  76.126  37.928  1.00 77.98           C  
ATOM   2818  HA  GLU A 182      -0.597  77.163  38.006  1.00 77.98           H  
ATOM   2819  C   GLU A 182      -1.306  75.410  37.055  1.00 77.98           C  
ATOM   2820  CB  GLU A 182       1.104  76.105  37.239  1.00 77.98           C  
ATOM   2821  HB2 GLU A 182       0.950  76.296  36.176  1.00 77.98           H  
ATOM   2822  HB3 GLU A 182       1.561  75.122  37.353  1.00 77.98           H  
ATOM   2823  O   GLU A 182      -2.127  76.067  36.405  1.00 77.98           O  
ATOM   2824  CG  GLU A 182       2.038  77.194  37.787  1.00 77.98           C  
ATOM   2825  HG2 GLU A 182       2.285  76.966  38.824  1.00 77.98           H  
ATOM   2826  HG3 GLU A 182       1.501  78.142  37.776  1.00 77.98           H  
ATOM   2827  CD  GLU A 182       3.336  77.356  36.977  1.00 77.98           C  
ATOM   2828  OE1 GLU A 182       3.983  78.417  37.154  1.00 77.98           O  
ATOM   2829  OE2 GLU A 182       3.651  76.467  36.159  1.00 77.98           O  
ATOM   2830  N   LEU A 183      -1.329  74.073  37.078  1.00 78.70           N  
ATOM   2831  H   LEU A 183      -0.612  73.593  37.602  1.00 78.70           H  
ATOM   2832  CA  LEU A 183      -2.309  73.275  36.335  1.00 78.70           C  
ATOM   2833  HA  LEU A 183      -2.264  73.566  35.285  1.00 78.70           H  
ATOM   2834  C   LEU A 183      -3.741  73.552  36.802  1.00 78.70           C  
ATOM   2835  CB  LEU A 183      -1.955  71.780  36.464  1.00 78.70           C  
ATOM   2836  HB2 LEU A 183      -1.262  71.635  37.293  1.00 78.70           H  
ATOM   2837  HB3 LEU A 183      -2.848  71.208  36.714  1.00 78.70           H  
ATOM   2838  O   LEU A 183      -4.624  73.783  35.973  1.00 78.70           O  
ATOM   2839  CG  LEU A 183      -1.351  71.202  35.172  1.00 78.70           C  
ATOM   2840  HG  LEU A 183      -0.799  71.977  34.641  1.00 78.70           H  
ATOM   2841  CD1 LEU A 183      -0.383  70.065  35.482  1.00 78.70           C  
ATOM   2842 HD11 LEU A 183       0.450  70.448  36.072  1.00 78.70           H  
ATOM   2843 HD12 LEU A 183       0.014  69.650  34.556  1.00 78.70           H  
ATOM   2844 HD13 LEU A 183      -0.885  69.278  36.045  1.00 78.70           H  
ATOM   2845  CD2 LEU A 183      -2.468  70.671  34.269  1.00 78.70           C  
ATOM   2846 HD21 LEU A 183      -2.035  70.295  33.342  1.00 78.70           H  
ATOM   2847 HD22 LEU A 183      -2.997  69.856  34.763  1.00 78.70           H  
ATOM   2848 HD23 LEU A 183      -3.170  71.472  34.035  1.00 78.70           H  
ATOM   2849  N   ALA A 184      -3.975  73.594  38.117  1.00 78.51           N  
ATOM   2850  H   ALA A 184      -3.210  73.412  38.751  1.00 78.51           H  
ATOM   2851  CA  ALA A 184      -5.303  73.865  38.668  1.00 78.51           C  
ATOM   2852  HA  ALA A 184      -5.997  73.118  38.284  1.00 78.51           H  
ATOM   2853  C   ALA A 184      -5.829  75.249  38.241  1.00 78.51           C  
ATOM   2854  CB  ALA A 184      -5.236  73.727  40.193  1.00 78.51           C  
ATOM   2855  HB1 ALA A 184      -4.909  72.720  40.454  1.00 78.51           H  
ATOM   2856  HB2 ALA A 184      -4.529  74.450  40.599  1.00 78.51           H  
ATOM   2857  HB3 ALA A 184      -6.224  73.900  40.619  1.00 78.51           H  
ATOM   2858  O   ALA A 184      -6.999  75.382  37.870  1.00 78.51           O  
ATOM   2859  N   ALA A 185      -4.961  76.268  38.233  1.00 77.84           N  
ATOM   2860  H   ALA A 185      -4.015  76.100  38.543  1.00 77.84           H  
ATOM   2861  CA  ALA A 185      -5.316  77.620  37.800  1.00 77.84           C  
ATOM   2862  HA  ALA A 185      -6.207  77.939  38.342  1.00 77.84           H  
ATOM   2863  C   ALA A 185      -5.635  77.701  36.295  1.00 77.84           C  
ATOM   2864  CB  ALA A 185      -4.160  78.555  38.175  1.00 77.84           C  
ATOM   2865  HB1 ALA A 185      -3.251  78.257  37.653  1.00 77.84           H  
ATOM   2866  HB2 ALA A 185      -3.981  78.507  39.249  1.00 77.84           H  
ATOM   2867  HB3 ALA A 185      -4.413  79.580  37.903  1.00 77.84           H  
ATOM   2868  O   ALA A 185      -6.541  78.433  35.887  1.00 77.84           O  
ATOM   2869  N   LEU A 186      -4.909  76.944  35.465  1.00 76.99           N  
ATOM   2870  H   LEU A 186      -4.156  76.402  35.865  1.00 76.99           H  
ATOM   2871  CA  LEU A 186      -5.120  76.864  34.016  1.00 76.99           C  
ATOM   2872  HA  LEU A 186      -5.197  77.875  33.615  1.00 76.99           H  
ATOM   2873  C   LEU A 186      -6.428  76.151  33.654  1.00 76.99           C  
ATOM   2874  CB  LEU A 186      -3.906  76.147  33.386  1.00 76.99           C  
ATOM   2875  HB2 LEU A 186      -4.242  75.400  32.668  1.00 76.99           H  
ATOM   2876  HB3 LEU A 186      -3.374  75.594  34.159  1.00 76.99           H  
ATOM   2877  O   LEU A 186      -7.157  76.606  32.771  1.00 76.99           O  
ATOM   2878  CG  LEU A 186      -2.932  77.115  32.691  1.00 76.99           C  
ATOM   2879  HG  LEU A 186      -2.953  78.085  33.186  1.00 76.99           H  
ATOM   2880  CD1 LEU A 186      -1.499  76.599  32.741  1.00 76.99           C  
ATOM   2881 HD11 LEU A 186      -1.185  76.497  33.780  1.00 76.99           H  
ATOM   2882 HD12 LEU A 186      -1.430  75.622  32.263  1.00 76.99           H  
ATOM   2883 HD13 LEU A 186      -0.820  77.293  32.246  1.00 76.99           H  
ATOM   2884  CD2 LEU A 186      -3.313  77.287  31.218  1.00 76.99           C  
ATOM   2885 HD21 LEU A 186      -2.553  77.890  30.722  1.00 76.99           H  
ATOM   2886 HD22 LEU A 186      -3.337  76.315  30.727  1.00 76.99           H  
ATOM   2887 HD23 LEU A 186      -4.272  77.802  31.149  1.00 76.99           H  
ATOM   2888  N   VAL A 187      -6.733  75.030  34.305  1.00 78.53           N  
ATOM   2889  H   VAL A 187      -6.077  74.678  34.988  1.00 78.53           H  
ATOM   2890  CA  VAL A 187      -7.922  74.222  33.988  1.00 78.53           C  
ATOM   2891  HA  VAL A 187      -7.992  74.109  32.906  1.00 78.53           H  
ATOM   2892  C   VAL A 187      -9.210  74.924  34.436  1.00 78.53           C  
ATOM   2893  CB  VAL A 187      -7.778  72.808  34.585  1.00 78.53           C  
ATOM   2894  HB  VAL A 187      -7.575  72.889  35.653  1.00 78.53           H  
ATOM   2895  O   VAL A 187     -10.197  74.911  33.703  1.00 78.53           O  
ATOM   2896  CG1 VAL A 187      -9.041  71.960  34.391  1.00 78.53           C  
ATOM   2897 HG11 VAL A 187      -8.865  70.950  34.763  1.00 78.53           H  
ATOM   2898 HG12 VAL A 187      -9.875  72.384  34.950  1.00 78.53           H  
ATOM   2899 HG13 VAL A 187      -9.302  71.909  33.334  1.00 78.53           H  
ATOM   2900  CG2 VAL A 187      -6.622  72.055  33.908  1.00 78.53           C  
ATOM   2901 HG21 VAL A 187      -6.490  71.082  34.382  1.00 78.53           H  
ATOM   2902 HG22 VAL A 187      -6.833  71.909  32.849  1.00 78.53           H  
ATOM   2903 HG23 VAL A 187      -5.686  72.605  34.007  1.00 78.53           H  
ATOM   2904  N   ALA A 188      -9.198  75.606  35.586  1.00 78.77           N  
ATOM   2905  H   ALA A 188      -8.361  75.582  36.151  1.00 78.77           H  
ATOM   2906  CA  ALA A 188     -10.372  76.293  36.137  1.00 78.77           C  
ATOM   2907  HA  ALA A 188     -11.252  75.699  35.888  1.00 78.77           H  
ATOM   2908  C   ALA A 188     -10.635  77.706  35.553  1.00 78.77           C  
ATOM   2909  CB  ALA A 188     -10.243  76.294  37.666  1.00 78.77           C  
ATOM   2910  HB1 ALA A 188     -11.144  76.711  38.116  1.00 78.77           H  
ATOM   2911  HB2 ALA A 188     -10.111  75.275  38.028  1.00 78.77           H  
ATOM   2912  HB3 ALA A 188      -9.380  76.889  37.965  1.00 78.77           H  
ATOM   2913  O   ALA A 188     -11.507  78.425  36.039  1.00 78.77           O  
ATOM   2914  N   GLN A 189      -9.888  78.139  34.534  1.00 77.20           N  
ATOM   2915  H   GLN A 189      -9.203  77.505  34.148  1.00 77.20           H  
ATOM   2916  CA  GLN A 189      -9.952  79.503  33.995  1.00 77.20           C  
ATOM   2917  HA  GLN A 189      -9.842  80.189  34.834  1.00 77.20           H  
ATOM   2918  C   GLN A 189     -11.291  79.833  33.293  1.00 77.20           C  
ATOM   2919  CB  GLN A 189      -8.749  79.699  33.058  1.00 77.20           C  
ATOM   2920  HB2 GLN A 189      -8.907  79.115  32.151  1.00 77.20           H  
ATOM   2921  HB3 GLN A 189      -7.853  79.323  33.551  1.00 77.20           H  
ATOM   2922  O   GLN A 189     -11.828  79.026  32.529  1.00 77.20           O  
ATOM   2923  CG  GLN A 189      -8.500  81.168  32.688  1.00 77.20           C  
ATOM   2924  HG2 GLN A 189      -8.346  81.740  33.602  1.00 77.20           H  
ATOM   2925  HG3 GLN A 189      -9.367  81.577  32.169  1.00 77.20           H  
ATOM   2926  CD  GLN A 189      -7.284  81.326  31.777  1.00 77.20           C  
ATOM   2927  NE2 GLN A 189      -6.479  82.342  31.973  1.00 77.20           N  
ATOM   2928 HE21 GLN A 189      -5.624  82.344  31.436  1.00 77.20           H  
ATOM   2929 HE22 GLN A 189      -6.642  82.994  32.727  1.00 77.20           H  
ATOM   2930  OE1 GLN A 189      -7.052  80.573  30.845  1.00 77.20           O  
ATOM   2931  N   GLN A 190     -11.792  81.062  33.488  1.00 84.48           N  
ATOM   2932  H   GLN A 190     -11.295  81.685  34.109  1.00 84.48           H  
ATOM   2933  CA  GLN A 190     -12.984  81.614  32.820  1.00 84.48           C  
ATOM   2934  HA  GLN A 190     -13.377  80.884  32.112  1.00 84.48           H  
ATOM   2935  C   GLN A 190     -12.635  82.887  32.023  1.00 84.48           C  
ATOM   2936  CB  GLN A 190     -14.083  81.912  33.855  1.00 84.48           C  
ATOM   2937  HB2 GLN A 190     -14.917  82.393  33.344  1.00 84.48           H  
ATOM   2938  HB3 GLN A 190     -13.689  82.607  34.596  1.00 84.48           H  
ATOM   2939  O   GLN A 190     -11.794  83.683  32.448  1.00 84.48           O  
ATOM   2940  CG  GLN A 190     -14.614  80.660  34.574  1.00 84.48           C  
ATOM   2941  HG2 GLN A 190     -15.008  79.965  33.833  1.00 84.48           H  
ATOM   2942  HG3 GLN A 190     -13.800  80.168  35.105  1.00 84.48           H  
ATOM   2943  CD  GLN A 190     -15.718  80.975  35.585  1.00 84.48           C  
ATOM   2944  NE2 GLN A 190     -16.353  79.970  36.146  1.00 84.48           N  
ATOM   2945 HE21 GLN A 190     -17.071  80.212  36.813  1.00 84.48           H  
ATOM   2946 HE22 GLN A 190     -16.085  79.016  35.947  1.00 84.48           H  
ATOM   2947  OE1 GLN A 190     -16.034  82.114  35.895  1.00 84.48           O  
ATOM   2948  N   ARG A 191     -13.280  83.111  30.871  1.00 81.19           N  
ATOM   2949  H   ARG A 191     -13.978  82.439  30.582  1.00 81.19           H  
ATOM   2950  CA  ARG A 191     -13.055  84.272  29.982  1.00 81.19           C  
ATOM   2951  HA  ARG A 191     -12.426  85.010  30.479  1.00 81.19           H  
ATOM   2952  C   ARG A 191     -14.373  84.982  29.651  1.00 81.19           C  
ATOM   2953  CB  ARG A 191     -12.347  83.804  28.697  1.00 81.19           C  
ATOM   2954  HB2 ARG A 191     -12.347  84.630  27.985  1.00 81.19           H  
ATOM   2955  HB3 ARG A 191     -12.909  82.985  28.248  1.00 81.19           H  
ATOM   2956  O   ARG A 191     -15.365  84.308  29.408  1.00 81.19           O  
ATOM   2957  CG  ARG A 191     -10.896  83.351  28.940  1.00 81.19           C  
ATOM   2958  HG2 ARG A 191     -10.899  82.411  29.490  1.00 81.19           H  
ATOM   2959  HG3 ARG A 191     -10.385  84.103  29.541  1.00 81.19           H  
ATOM   2960  CD  ARG A 191     -10.138  83.169  27.616  1.00 81.19           C  
ATOM   2961  HD2 ARG A 191     -10.142  84.118  27.080  1.00 81.19           H  
ATOM   2962  HD3 ARG A 191     -10.663  82.431  27.011  1.00 81.19           H  
ATOM   2963  NE  ARG A 191      -8.743  82.723  27.832  1.00 81.19           N  
ATOM   2964  HE  ARG A 191      -8.524  82.290  28.718  1.00 81.19           H  
ATOM   2965  NH1 ARG A 191      -7.923  83.315  25.775  1.00 81.19           N  
ATOM   2966 HH11 ARG A 191      -8.848  83.492  25.410  1.00 81.19           H  
ATOM   2967 HH12 ARG A 191      -7.131  83.479  25.170  1.00 81.19           H  
ATOM   2968  NH2 ARG A 191      -6.555  82.406  27.278  1.00 81.19           N  
ATOM   2969 HH21 ARG A 191      -5.824  82.405  26.581  1.00 81.19           H  
ATOM   2970 HH22 ARG A 191      -6.366  81.994  28.181  1.00 81.19           H  
ATOM   2971  CZ  ARG A 191      -7.750  82.818  26.962  1.00 81.19           C  
ATOM   2972  N   VAL A 192     -14.402  86.316  29.622  1.00 88.31           N  
ATOM   2973  H   VAL A 192     -13.547  86.817  29.816  1.00 88.31           H  
ATOM   2974  CA  VAL A 192     -15.607  87.124  29.320  1.00 88.31           C  
ATOM   2975  HA  VAL A 192     -16.482  86.474  29.326  1.00 88.31           H  
ATOM   2976  C   VAL A 192     -15.494  87.750  27.925  1.00 88.31           C  
ATOM   2977  CB  VAL A 192     -15.840  88.210  30.390  1.00 88.31           C  
ATOM   2978  HB  VAL A 192     -15.013  88.920  30.368  1.00 88.31           H  
ATOM   2979  O   VAL A 192     -14.538  88.480  27.670  1.00 88.31           O  
ATOM   2980  CG1 VAL A 192     -17.147  88.970  30.126  1.00 88.31           C  
ATOM   2981 HG11 VAL A 192     -17.989  88.279  30.103  1.00 88.31           H  
ATOM   2982 HG12 VAL A 192     -17.089  89.501  29.176  1.00 88.31           H  
ATOM   2983 HG13 VAL A 192     -17.308  89.711  30.910  1.00 88.31           H  
ATOM   2984  CG2 VAL A 192     -15.924  87.616  31.805  1.00 88.31           C  
ATOM   2985 HG21 VAL A 192     -16.728  86.882  31.855  1.00 88.31           H  
ATOM   2986 HG22 VAL A 192     -14.979  87.141  32.068  1.00 88.31           H  
ATOM   2987 HG23 VAL A 192     -16.113  88.414  32.523  1.00 88.31           H  
ATOM   2988  N   VAL A 193     -16.443  87.472  27.023  1.00 86.84           N  
ATOM   2989  H   VAL A 193     -17.229  86.910  27.318  1.00 86.84           H  
ATOM   2990  CA  VAL A 193     -16.361  87.797  25.582  1.00 86.84           C  
ATOM   2991  HA  VAL A 193     -15.564  88.528  25.443  1.00 86.84           H  
ATOM   2992  C   VAL A 193     -17.662  88.418  25.052  1.00 86.84           C  
ATOM   2993  CB  VAL A 193     -16.006  86.537  24.756  1.00 86.84           C  
ATOM   2994  HB  VAL A 193     -16.849  85.847  24.781  1.00 86.84           H  
ATOM   2995  O   VAL A 193     -18.745  88.055  25.503  1.00 86.84           O  
ATOM   2996  CG1 VAL A 193     -15.669  86.845  23.289  1.00 86.84           C  
ATOM   2997 HG11 VAL A 193     -14.842  87.551  23.228  1.00 86.84           H  
ATOM   2998 HG12 VAL A 193     -16.542  87.244  22.771  1.00 86.84           H  
ATOM   2999 HG13 VAL A 193     -15.383  85.925  22.779  1.00 86.84           H  
ATOM   3000  CG2 VAL A 193     -14.779  85.810  25.320  1.00 86.84           C  
ATOM   3001 HG21 VAL A 193     -14.518  84.979  24.665  1.00 86.84           H  
ATOM   3002 HG22 VAL A 193     -14.992  85.408  26.311  1.00 86.84           H  
ATOM   3003 HG23 VAL A 193     -13.940  86.504  25.370  1.00 86.84           H  
ATOM   3004  N   ARG A 194     -17.569  89.318  24.063  1.00 89.42           N  
ATOM   3005  H   ARG A 194     -16.636  89.594  23.795  1.00 89.42           H  
ATOM   3006  CA  ARG A 194     -18.688  89.857  23.260  1.00 89.42           C  
ATOM   3007  HA  ARG A 194     -19.629  89.477  23.658  1.00 89.42           H  
ATOM   3008  C   ARG A 194     -18.597  89.396  21.796  1.00 89.42           C  
ATOM   3009  CB  ARG A 194     -18.701  91.393  23.359  1.00 89.42           C  
ATOM   3010  HB2 ARG A 194     -17.720  91.783  23.086  1.00 89.42           H  
ATOM   3011  HB3 ARG A 194     -19.436  91.776  22.651  1.00 89.42           H  
ATOM   3012  O   ARG A 194     -17.501  89.326  21.245  1.00 89.42           O  
ATOM   3013  CG  ARG A 194     -19.081  91.893  24.760  1.00 89.42           C  
ATOM   3014  HG2 ARG A 194     -20.091  91.540  24.971  1.00 89.42           H  
ATOM   3015  HG3 ARG A 194     -18.408  91.480  25.511  1.00 89.42           H  
ATOM   3016  CD  ARG A 194     -19.085  93.424  24.857  1.00 89.42           C  
ATOM   3017  HD2 ARG A 194     -19.483  93.838  23.931  1.00 89.42           H  
ATOM   3018  HD3 ARG A 194     -19.753  93.700  25.673  1.00 89.42           H  
ATOM   3019  NE  ARG A 194     -17.746  93.970  25.149  1.00 89.42           N  
ATOM   3020  HE  ARG A 194     -17.100  93.349  25.615  1.00 89.42           H  
ATOM   3021  NH1 ARG A 194     -18.211  96.183  24.810  1.00 89.42           N  
ATOM   3022 HH11 ARG A 194     -19.148  95.905  24.558  1.00 89.42           H  
ATOM   3023 HH12 ARG A 194     -17.917  97.149  24.844  1.00 89.42           H  
ATOM   3024  NH2 ARG A 194     -16.187  95.587  25.509  1.00 89.42           N  
ATOM   3025 HH21 ARG A 194     -15.563  94.845  25.791  1.00 89.42           H  
ATOM   3026 HH22 ARG A 194     -15.887  96.548  25.587  1.00 89.42           H  
ATOM   3027  CZ  ARG A 194     -17.384  95.236  25.153  1.00 89.42           C  
ATOM   3028  N   GLU A 195     -19.735  89.121  21.157  1.00 84.25           N  
ATOM   3029  H   GLU A 195     -20.598  89.228  21.671  1.00 84.25           H  
ATOM   3030  CA  GLU A 195     -19.840  88.500  19.816  1.00 84.25           C  
ATOM   3031  HA  GLU A 195     -18.850  88.234  19.447  1.00 84.25           H  
ATOM   3032  C   GLU A 195     -20.495  89.443  18.780  1.00 84.25           C  
ATOM   3033  CB  GLU A 195     -20.674  87.203  19.929  1.00 84.25           C  
ATOM   3034  HB2 GLU A 195     -20.884  86.824  18.929  1.00 84.25           H  
ATOM   3035  HB3 GLU A 195     -21.623  87.467  20.396  1.00 84.25           H  
ATOM   3036  O   GLU A 195     -21.411  90.191  19.130  1.00 84.25           O  
ATOM   3037  CG  GLU A 195     -20.002  86.077  20.741  1.00 84.25           C  
ATOM   3038  HG2 GLU A 195     -19.230  85.623  20.119  1.00 84.25           H  
ATOM   3039  HG3 GLU A 195     -19.511  86.509  21.613  1.00 84.25           H  
ATOM   3040  CD  GLU A 195     -20.970  84.979  21.238  1.00 84.25           C  
ATOM   3041  OE1 GLU A 195     -20.526  84.122  22.030  1.00 84.25           O  
ATOM   3042  OE2 GLU A 195     -22.197  85.028  20.970  1.00 84.25           O  
ATOM   3043  N   ALA A 196     -20.059  89.398  17.512  1.00 83.82           N  
ATOM   3044  H   ALA A 196     -19.240  88.841  17.314  1.00 83.82           H  
ATOM   3045  CA  ALA A 196     -20.715  90.038  16.359  1.00 83.82           C  
ATOM   3046  HA  ALA A 196     -21.769  90.190  16.590  1.00 83.82           H  
ATOM   3047  C   ALA A 196     -20.623  89.148  15.100  1.00 83.82           C  
ATOM   3048  CB  ALA A 196     -20.071  91.410  16.107  1.00 83.82           C  
ATOM   3049  HB1 ALA A 196     -19.005  91.292  15.912  1.00 83.82           H  
ATOM   3050  HB2 ALA A 196     -20.543  91.885  15.247  1.00 83.82           H  
ATOM   3051  HB3 ALA A 196     -20.203  92.045  16.983  1.00 83.82           H  
ATOM   3052  O   ALA A 196     -19.528  88.784  14.685  1.00 83.82           O  
ATOM   3053  N   THR A 197     -21.747  88.807  14.467  1.00 82.36           N  
ATOM   3054  H   THR A 197     -22.628  89.116  14.851  1.00 82.36           H  
ATOM   3055  CA  THR A 197     -21.813  87.752  13.431  1.00 82.36           C  
ATOM   3056  HA  THR A 197     -20.873  87.200  13.421  1.00 82.36           H  
ATOM   3057  C   THR A 197     -22.041  88.309  12.023  1.00 82.36           C  
ATOM   3058  CB  THR A 197     -22.926  86.746  13.771  1.00 82.36           C  
ATOM   3059  HB  THR A 197     -23.897  87.198  13.564  1.00 82.36           H  
ATOM   3060  O   THR A 197     -22.929  89.135  11.832  1.00 82.36           O  
ATOM   3061  CG2 THR A 197     -22.809  85.448  12.975  1.00 82.36           C  
ATOM   3062 HG21 THR A 197     -23.452  84.677  13.401  1.00 82.36           H  
ATOM   3063 HG22 THR A 197     -21.777  85.098  12.954  1.00 82.36           H  
ATOM   3064 HG23 THR A 197     -23.128  85.628  11.948  1.00 82.36           H  
ATOM   3065  OG1 THR A 197     -22.888  86.419  15.142  1.00 82.36           O  
ATOM   3066  HG1 THR A 197     -23.417  85.628  15.266  1.00 82.36           H  
ATOM   3067  N   ILE A 198     -21.288  87.821  11.032  1.00 80.38           N  
ATOM   3068  H   ILE A 198     -20.582  87.138  11.265  1.00 80.38           H  
ATOM   3069  CA  ILE A 198     -21.474  88.087   9.596  1.00 80.38           C  
ATOM   3070  HA  ILE A 198     -22.133  88.945   9.468  1.00 80.38           H  
ATOM   3071  C   ILE A 198     -22.143  86.863   8.957  1.00 80.38           C  
ATOM   3072  CB  ILE A 198     -20.121  88.420   8.921  1.00 80.38           C  
ATOM   3073  HB  ILE A 198     -19.434  87.594   9.107  1.00 80.38           H  
ATOM   3074  O   ILE A 198     -21.579  85.767   8.955  1.00 80.38           O  
ATOM   3075  CG1 ILE A 198     -19.522  89.714   9.515  1.00 80.38           C  
ATOM   3076 HG12 ILE A 198     -20.074  90.565   9.115  1.00 80.38           H  
ATOM   3077 HG13 ILE A 198     -19.633  89.724  10.599  1.00 80.38           H  
ATOM   3078  CG2 ILE A 198     -20.285  88.593   7.395  1.00 80.38           C  
ATOM   3079 HG21 ILE A 198     -20.926  89.447   7.173  1.00 80.38           H  
ATOM   3080 HG22 ILE A 198     -19.313  88.742   6.924  1.00 80.38           H  
ATOM   3081 HG23 ILE A 198     -20.718  87.698   6.948  1.00 80.38           H  
ATOM   3082  CD1 ILE A 198     -18.033  89.901   9.221  1.00 80.38           C  
ATOM   3083 HD11 ILE A 198     -17.486  89.109   9.731  1.00 80.38           H  
ATOM   3084 HD12 ILE A 198     -17.832  89.870   8.150  1.00 80.38           H  
ATOM   3085 HD13 ILE A 198     -17.705  90.863   9.613  1.00 80.38           H  
ATOM   3086  N   ASP A 199     -23.343  87.057   8.412  1.00 78.61           N  
ATOM   3087  H   ASP A 199     -23.745  87.983   8.445  1.00 78.61           H  
ATOM   3088  CA  ASP A 199     -24.149  86.001   7.790  1.00 78.61           C  
ATOM   3089  HA  ASP A 199     -24.059  85.092   8.385  1.00 78.61           H  
ATOM   3090  C   ASP A 199     -23.657  85.690   6.364  1.00 78.61           C  
ATOM   3091  CB  ASP A 199     -25.624  86.430   7.832  1.00 78.61           C  
ATOM   3092  HB2 ASP A 199     -25.773  87.285   7.172  1.00 78.61           H  
ATOM   3093  HB3 ASP A 199     -25.859  86.751   8.847  1.00 78.61           H  
ATOM   3094  O   ASP A 199     -23.760  86.518   5.450  1.00 78.61           O  
ATOM   3095  CG  ASP A 199     -26.610  85.322   7.445  1.00 78.61           C  
ATOM   3096  OD1 ASP A 199     -26.213  84.392   6.705  1.00 78.61           O  
ATOM   3097  OD2 ASP A 199     -27.786  85.452   7.847  1.00 78.61           O  
ATOM   3098  N   VAL A 200     -23.106  84.489   6.168  1.00 77.24           N  
ATOM   3099  H   VAL A 200     -23.114  83.838   6.941  1.00 77.24           H  
ATOM   3100  CA  VAL A 200     -22.527  84.059   4.882  1.00 77.24           C  
ATOM   3101  HA  VAL A 200     -21.918  84.873   4.489  1.00 77.24           H  
ATOM   3102  C   VAL A 200     -23.617  83.776   3.844  1.00 77.24           C  
ATOM   3103  CB  VAL A 200     -21.606  82.835   5.083  1.00 77.24           C  
ATOM   3104  HB  VAL A 200     -22.176  82.026   5.540  1.00 77.24           H  
ATOM   3105  O   VAL A 200     -23.434  84.072   2.659  1.00 77.24           O  
ATOM   3106  CG1 VAL A 200     -21.000  82.330   3.765  1.00 77.24           C  
ATOM   3107 HG11 VAL A 200     -21.783  81.938   3.116  1.00 77.24           H  
ATOM   3108 HG12 VAL A 200     -20.304  81.516   3.969  1.00 77.24           H  
ATOM   3109 HG13 VAL A 200     -20.474  83.137   3.257  1.00 77.24           H  
ATOM   3110  CG2 VAL A 200     -20.434  83.200   6.006  1.00 77.24           C  
ATOM   3111 HG21 VAL A 200     -20.802  83.520   6.981  1.00 77.24           H  
ATOM   3112 HG22 VAL A 200     -19.851  84.008   5.565  1.00 77.24           H  
ATOM   3113 HG23 VAL A 200     -19.792  82.330   6.147  1.00 77.24           H  
ATOM   3114  N   ASN A 201     -24.787  83.290   4.270  1.00 74.65           N  
ATOM   3115  H   ASN A 201     -24.949  83.224   5.265  1.00 74.65           H  
ATOM   3116  CA  ASN A 201     -25.896  82.984   3.363  1.00 74.65           C  
ATOM   3117  HA  ASN A 201     -25.530  82.345   2.559  1.00 74.65           H  
ATOM   3118  C   ASN A 201     -26.449  84.255   2.704  1.00 74.65           C  
ATOM   3119  CB  ASN A 201     -26.990  82.230   4.136  1.00 74.65           C  
ATOM   3120  HB2 ASN A 201     -27.226  82.757   5.060  1.00 74.65           H  
ATOM   3121  HB3 ASN A 201     -27.896  82.190   3.530  1.00 74.65           H  
ATOM   3122  O   ASN A 201     -26.781  84.251   1.516  1.00 74.65           O  
ATOM   3123  CG  ASN A 201     -26.601  80.797   4.441  1.00 74.65           C  
ATOM   3124  ND2 ASN A 201     -26.940  80.296   5.603  1.00 74.65           N  
ATOM   3125 HD21 ASN A 201     -27.300  80.910   6.320  1.00 74.65           H  
ATOM   3126 HD22 ASN A 201     -26.567  79.381   5.808  1.00 74.65           H  
ATOM   3127  OD1 ASN A 201     -26.017  80.106   3.626  1.00 74.65           O  
ATOM   3128  N   ALA A 202     -26.479  85.372   3.439  1.00 75.11           N  
ATOM   3129  H   ALA A 202     -26.219  85.302   4.412  1.00 75.11           H  
ATOM   3130  CA  ALA A 202     -26.894  86.668   2.902  1.00 75.11           C  
ATOM   3131  HA  ALA A 202     -27.869  86.547   2.430  1.00 75.11           H  
ATOM   3132  C   ALA A 202     -25.927  87.220   1.829  1.00 75.11           C  
ATOM   3133  CB  ALA A 202     -27.046  87.638   4.080  1.00 75.11           C  
ATOM   3134  HB1 ALA A 202     -27.418  88.598   3.723  1.00 75.11           H  
ATOM   3135  HB2 ALA A 202     -26.082  87.784   4.568  1.00 75.11           H  
ATOM   3136  HB3 ALA A 202     -27.749  87.230   4.806  1.00 75.11           H  
ATOM   3137  O   ALA A 202     -26.352  87.930   0.911  1.00 75.11           O  
ATOM   3138  N   LEU A 203     -24.633  86.889   1.918  1.00 73.83           N  
ATOM   3139  H   LEU A 203     -24.356  86.304   2.693  1.00 73.83           H  
ATOM   3140  CA  LEU A 203     -23.596  87.288   0.956  1.00 73.83           C  
ATOM   3141  HA  LEU A 203     -23.799  88.305   0.621  1.00 73.83           H  
ATOM   3142  C   LEU A 203     -23.586  86.415  -0.307  1.00 73.83           C  
ATOM   3143  CB  LEU A 203     -22.229  87.264   1.671  1.00 73.83           C  
ATOM   3144  HB2 LEU A 203     -21.448  86.965   0.972  1.00 73.83           H  
ATOM   3145  HB3 LEU A 203     -22.251  86.510   2.458  1.00 73.83           H  
ATOM   3146  O   LEU A 203     -23.372  86.935  -1.407  1.00 73.83           O  
ATOM   3147  CG  LEU A 203     -21.854  88.629   2.276  1.00 73.83           C  
ATOM   3148  HG  LEU A 203     -22.752  89.127   2.643  1.00 73.83           H  
ATOM   3149  CD1 LEU A 203     -20.892  88.459   3.448  1.00 73.83           C  
ATOM   3150 HD11 LEU A 203     -20.622  89.433   3.855  1.00 73.83           H  
ATOM   3151 HD12 LEU A 203     -19.986  87.949   3.120  1.00 73.83           H  
ATOM   3152 HD13 LEU A 203     -21.371  87.873   4.233  1.00 73.83           H  
ATOM   3153  CD2 LEU A 203     -21.183  89.518   1.222  1.00 73.83           C  
ATOM   3154 HD21 LEU A 203     -20.251  89.061   0.892  1.00 73.83           H  
ATOM   3155 HD22 LEU A 203     -21.846  89.655   0.367  1.00 73.83           H  
ATOM   3156 HD23 LEU A 203     -20.950  90.488   1.661  1.00 73.83           H  
ATOM   3157  N   ALA A 204     -23.864  85.115  -0.178  1.00 74.86           N  
ATOM   3158  H   ALA A 204     -23.994  84.746   0.753  1.00 74.86           H  
ATOM   3159  CA  ALA A 204     -23.834  84.165  -1.292  1.00 74.86           C  
ATOM   3160  HA  ALA A 204     -22.828  84.159  -1.713  1.00 74.86           H  
ATOM   3161  C   ALA A 204     -24.774  84.544  -2.449  1.00 74.86           C  
ATOM   3162  CB  ALA A 204     -24.142  82.770  -0.737  1.00 74.86           C  
ATOM   3163  HB1 ALA A 204     -24.065  82.031  -1.534  1.00 74.86           H  
ATOM   3164  HB2 ALA A 204     -25.149  82.744  -0.321  1.00 74.86           H  
ATOM   3165  HB3 ALA A 204     -23.431  82.514   0.049  1.00 74.86           H  
ATOM   3166  O   ALA A 204     -24.405  84.413  -3.618  1.00 74.86           O  
ATOM   3167  N   ALA A 205     -25.942  85.119  -2.147  1.00 71.13           N  
ATOM   3168  H   ALA A 205     -26.187  85.190  -1.169  1.00 71.13           H  
ATOM   3169  CA  ALA A 205     -26.931  85.533  -3.145  1.00 71.13           C  
ATOM   3170  HA  ALA A 205     -27.196  84.660  -3.740  1.00 71.13           H  
ATOM   3171  C   ALA A 205     -26.441  86.618  -4.133  1.00 71.13           C  
ATOM   3172  CB  ALA A 205     -28.182  85.996  -2.387  1.00 71.13           C  
ATOM   3173  HB1 ALA A 205     -28.546  85.191  -1.748  1.00 71.13           H  
ATOM   3174  HB2 ALA A 205     -28.965  86.260  -3.098  1.00 71.13           H  
ATOM   3175  HB3 ALA A 205     -27.947  86.863  -1.770  1.00 71.13           H  
ATOM   3176  O   ALA A 205     -27.091  86.853  -5.151  1.00 71.13           O  
ATOM   3177  N   LYS A 206     -25.313  87.295  -3.858  1.00 71.66           N  
ATOM   3178  H   LYS A 206     -24.809  87.035  -3.022  1.00 71.66           H  
ATOM   3179  CA  LYS A 206     -24.785  88.403  -4.678  1.00 71.66           C  
ATOM   3180  HA  LYS A 206     -25.544  88.692  -5.406  1.00 71.66           H  
ATOM   3181  C   LYS A 206     -23.559  88.043  -5.534  1.00 71.66           C  
ATOM   3182  CB  LYS A 206     -24.517  89.623  -3.778  1.00 71.66           C  
ATOM   3183  HB2 LYS A 206     -24.034  90.401  -4.369  1.00 71.66           H  
ATOM   3184  HB3 LYS A 206     -23.836  89.332  -2.979  1.00 71.66           H  
ATOM   3185  O   LYS A 206     -23.067  88.911  -6.250  1.00 71.66           O  
ATOM   3186  CG  LYS A 206     -25.804  90.210  -3.175  1.00 71.66           C  
ATOM   3187  HG2 LYS A 206     -26.478  90.507  -3.979  1.00 71.66           H  
ATOM   3188  HG3 LYS A 206     -26.296  89.459  -2.558  1.00 71.66           H  
ATOM   3189  CD  LYS A 206     -25.476  91.431  -2.307  1.00 71.66           C  
ATOM   3190  HD2 LYS A 206     -24.789  91.120  -1.520  1.00 71.66           H  
ATOM   3191  HD3 LYS A 206     -24.995  92.193  -2.920  1.00 71.66           H  
ATOM   3192  CE  LYS A 206     -26.753  91.995  -1.677  1.00 71.66           C  
ATOM   3193  HE2 LYS A 206     -27.264  91.181  -1.162  1.00 71.66           H  
ATOM   3194  HE3 LYS A 206     -27.409  92.354  -2.471  1.00 71.66           H  
ATOM   3195  NZ  LYS A 206     -26.442  93.082  -0.716  1.00 71.66           N  
ATOM   3196  HZ1 LYS A 206     -27.288  93.435  -0.292  1.00 71.66           H  
ATOM   3197  HZ2 LYS A 206     -25.855  92.721   0.022  1.00 71.66           H  
ATOM   3198  HZ3 LYS A 206     -25.950  93.838  -1.172  1.00 71.66           H  
ATOM   3199  N   GLN A 207     -23.052  86.807  -5.483  1.00 75.21           N  
ATOM   3200  H   GLN A 207     -23.524  86.119  -4.913  1.00 75.21           H  
ATOM   3201  CA  GLN A 207     -21.805  86.407  -6.160  1.00 75.21           C  
ATOM   3202  HA  GLN A 207     -21.166  87.286  -6.246  1.00 75.21           H  
ATOM   3203  C   GLN A 207     -22.039  85.830  -7.582  1.00 75.21           C  
ATOM   3204  CB  GLN A 207     -21.047  85.406  -5.266  1.00 75.21           C  
ATOM   3205  HB2 GLN A 207     -20.356  84.821  -5.873  1.00 75.21           H  
ATOM   3206  HB3 GLN A 207     -21.762  84.706  -4.832  1.00 75.21           H  
ATOM   3207  O   GLN A 207     -22.710  84.799  -7.716  1.00 75.21           O  
ATOM   3208  CG  GLN A 207     -20.258  86.087  -4.130  1.00 75.21           C  
ATOM   3209  HG2 GLN A 207     -19.997  85.328  -3.392  1.00 75.21           H  
ATOM   3210  HG3 GLN A 207     -20.888  86.825  -3.634  1.00 75.21           H  
ATOM   3211  CD  GLN A 207     -18.955  86.750  -4.586  1.00 75.21           C  
ATOM   3212  NE2 GLN A 207     -18.312  87.518  -3.735  1.00 75.21           N  
ATOM   3213 HE21 GLN A 207     -17.409  87.864  -4.028  1.00 75.21           H  
ATOM   3214 HE22 GLN A 207     -18.634  87.615  -2.783  1.00 75.21           H  
ATOM   3215  OE1 GLN A 207     -18.484  86.581  -5.701  1.00 75.21           O  
ATOM   3216  N   PRO A 208     -21.482  86.434  -8.657  1.00 78.12           N  
ATOM   3217  CA  PRO A 208     -21.548  85.896 -10.021  1.00 78.12           C  
ATOM   3218  HA  PRO A 208     -22.542  85.489 -10.206  1.00 78.12           H  
ATOM   3219  C   PRO A 208     -20.508  84.782 -10.267  1.00 78.12           C  
ATOM   3220  CB  PRO A 208     -21.333  87.106 -10.938  1.00 78.12           C  
ATOM   3221  HB2 PRO A 208     -22.289  87.601 -11.110  1.00 78.12           H  
ATOM   3222  HB3 PRO A 208     -20.873  86.829 -11.886  1.00 78.12           H  
ATOM   3223  O   PRO A 208     -19.344  84.899  -9.879  1.00 78.12           O  
ATOM   3224  CG  PRO A 208     -20.431  88.023 -10.112  1.00 78.12           C  
ATOM   3225  HG2 PRO A 208     -20.573  89.071 -10.373  1.00 78.12           H  
ATOM   3226  HG3 PRO A 208     -19.390  87.734 -10.257  1.00 78.12           H  
ATOM   3227  CD  PRO A 208     -20.837  87.741  -8.666  1.00 78.12           C  
ATOM   3228  HD2 PRO A 208     -21.547  88.499  -8.334  1.00 78.12           H  
ATOM   3229  HD3 PRO A 208     -19.954  87.746  -8.026  1.00 78.12           H  
ATOM   3230  N   VAL A 209     -20.913  83.713 -10.962  1.00 75.30           N  
ATOM   3231  H   VAL A 209     -21.866  83.692 -11.294  1.00 75.30           H  
ATOM   3232  CA  VAL A 209     -20.060  82.558 -11.321  1.00 75.30           C  
ATOM   3233  HA  VAL A 209     -19.051  82.711 -10.939  1.00 75.30           H  
ATOM   3234  C   VAL A 209     -19.965  82.436 -12.840  1.00 75.30           C  
ATOM   3235  CB  VAL A 209     -20.597  81.252 -10.700  1.00 75.30           C  
ATOM   3236  HB  VAL A 209     -21.601  81.053 -11.076  1.00 75.30           H  
ATOM   3237  O   VAL A 209     -20.990  82.469 -13.520  1.00 75.30           O  
ATOM   3238  CG1 VAL A 209     -19.710  80.043 -11.015  1.00 75.30           C  
ATOM   3239 HG11 VAL A 209     -18.690  80.225 -10.675  1.00 75.30           H  
ATOM   3240 HG12 VAL A 209     -19.692  79.860 -12.090  1.00 75.30           H  
ATOM   3241 HG13 VAL A 209     -20.097  79.150 -10.526  1.00 75.30           H  
ATOM   3242  CG2 VAL A 209     -20.661  81.381  -9.180  1.00 75.30           C  
ATOM   3243 HG21 VAL A 209     -20.863  80.401  -8.748  1.00 75.30           H  
ATOM   3244 HG22 VAL A 209     -19.707  81.738  -8.792  1.00 75.30           H  
ATOM   3245 HG23 VAL A 209     -21.449  82.083  -8.905  1.00 75.30           H  
ATOM   3246  N   THR A 210     -18.751  82.306 -13.382  1.00 76.97           N  
ATOM   3247  H   THR A 210     -17.946  82.220 -12.778  1.00 76.97           H  
ATOM   3248  CA  THR A 210     -18.502  82.145 -14.827  1.00 76.97           C  
ATOM   3249  HA  THR A 210     -19.302  82.644 -15.375  1.00 76.97           H  
ATOM   3250  C   THR A 210     -18.531  80.672 -15.252  1.00 76.97           C  
ATOM   3251  CB  THR A 210     -17.167  82.792 -15.247  1.00 76.97           C  
ATOM   3252  HB  THR A 210     -16.828  82.348 -16.183  1.00 76.97           H  
ATOM   3253  O   THR A 210     -18.151  79.785 -14.492  1.00 76.97           O  
ATOM   3254  CG2 THR A 210     -17.297  84.298 -15.457  1.00 76.97           C  
ATOM   3255 HG21 THR A 210     -18.030  84.498 -16.239  1.00 76.97           H  
ATOM   3256 HG22 THR A 210     -17.621  84.773 -14.532  1.00 76.97           H  
ATOM   3257 HG23 THR A 210     -16.336  84.712 -15.761  1.00 76.97           H  
ATOM   3258  OG1 THR A 210     -16.184  82.601 -14.261  1.00 76.97           O  
ATOM   3259  HG1 THR A 210     -15.410  83.130 -14.469  1.00 76.97           H  
ATOM   3260  N   GLU A 211     -18.937  80.386 -16.497  1.00 78.69           N  
ATOM   3261  H   GLU A 211     -19.300  81.125 -17.082  1.00 78.69           H  
ATOM   3262  CA  GLU A 211     -19.011  79.006 -17.023  1.00 78.69           C  
ATOM   3263  HA  GLU A 211     -19.704  78.425 -16.414  1.00 78.69           H  
ATOM   3264  C   GLU A 211     -17.668  78.257 -16.991  1.00 78.69           C  
ATOM   3265  CB  GLU A 211     -19.512  79.006 -18.475  1.00 78.69           C  
ATOM   3266  HB2 GLU A 211     -19.270  78.039 -18.915  1.00 78.69           H  
ATOM   3267  HB3 GLU A 211     -18.983  79.776 -19.036  1.00 78.69           H  
ATOM   3268  O   GLU A 211     -17.636  77.058 -16.718  1.00 78.69           O  
ATOM   3269  CG  GLU A 211     -21.027  79.203 -18.609  1.00 78.69           C  
ATOM   3270  HG2 GLU A 211     -21.529  78.505 -17.939  1.00 78.69           H  
ATOM   3271  HG3 GLU A 211     -21.279  80.217 -18.298  1.00 78.69           H  
ATOM   3272  CD  GLU A 211     -21.508  78.962 -20.051  1.00 78.69           C  
ATOM   3273  OE1 GLU A 211     -22.700  78.617 -20.202  1.00 78.69           O  
ATOM   3274  OE2 GLU A 211     -20.687  79.134 -20.981  1.00 78.69           O  
ATOM   3275  N   GLN A 212     -16.548  78.951 -17.228  1.00 77.22           N  
ATOM   3276  H   GLN A 212     -16.630  79.930 -17.459  1.00 77.22           H  
ATOM   3277  CA  GLN A 212     -15.212  78.345 -17.160  1.00 77.22           C  
ATOM   3278  HA  GLN A 212     -15.183  77.492 -17.838  1.00 77.22           H  
ATOM   3279  C   GLN A 212     -14.883  77.803 -15.764  1.00 77.22           C  
ATOM   3280  CB  GLN A 212     -14.143  79.369 -17.576  1.00 77.22           C  
ATOM   3281  HB2 GLN A 212     -14.518  80.380 -17.419  1.00 77.22           H  
ATOM   3282  HB3 GLN A 212     -13.259  79.241 -16.951  1.00 77.22           H  
ATOM   3283  O   GLN A 212     -14.309  76.720 -15.655  1.00 77.22           O  
ATOM   3284  CG  GLN A 212     -13.711  79.183 -19.036  1.00 77.22           C  
ATOM   3285  HG2 GLN A 212     -14.582  79.275 -19.686  1.00 77.22           H  
ATOM   3286  HG3 GLN A 212     -13.296  78.182 -19.156  1.00 77.22           H  
ATOM   3287  CD  GLN A 212     -12.667  80.207 -19.480  1.00 77.22           C  
ATOM   3288  NE2 GLN A 212     -11.931  79.942 -20.538  1.00 77.22           N  
ATOM   3289 HE21 GLN A 212     -12.044  79.077 -21.046  1.00 77.22           H  
ATOM   3290 HE22 GLN A 212     -11.250  80.648 -20.780  1.00 77.22           H  
ATOM   3291  OE1 GLN A 212     -12.499  81.271 -18.911  1.00 77.22           O  
ATOM   3292  N   GLU A 213     -15.249  78.521 -14.700  1.00 77.20           N  
ATOM   3293  H   GLU A 213     -15.787  79.365 -14.836  1.00 77.20           H  
ATOM   3294  CA  GLU A 213     -15.012  78.083 -13.317  1.00 77.20           C  
ATOM   3295  HA  GLU A 213     -13.954  77.861 -13.175  1.00 77.20           H  
ATOM   3296  C   GLU A 213     -15.794  76.799 -13.003  1.00 77.20           C  
ATOM   3297  CB  GLU A 213     -15.413  79.195 -12.334  1.00 77.20           C  
ATOM   3298  HB2 GLU A 213     -16.436  79.500 -12.554  1.00 77.20           H  
ATOM   3299  HB3 GLU A 213     -15.395  78.789 -11.323  1.00 77.20           H  
ATOM   3300  O   GLU A 213     -15.259  75.892 -12.367  1.00 77.20           O  
ATOM   3301  CG  GLU A 213     -14.483  80.421 -12.367  1.00 77.20           C  
ATOM   3302  HG2 GLU A 213     -13.494  80.113 -12.026  1.00 77.20           H  
ATOM   3303  HG3 GLU A 213     -14.387  80.778 -13.392  1.00 77.20           H  
ATOM   3304  CD  GLU A 213     -14.999  81.570 -11.477  1.00 77.20           C  
ATOM   3305  OE1 GLU A 213     -14.214  82.477 -11.111  1.00 77.20           O  
ATOM   3306  OE2 GLU A 213     -16.200  81.596 -11.109  1.00 77.20           O  
ATOM   3307  N   ILE A 214     -17.023  76.683 -13.521  1.00 77.31           N  
ATOM   3308  H   ILE A 214     -17.381  77.466 -14.049  1.00 77.31           H  
ATOM   3309  CA  ILE A 214     -17.877  75.495 -13.372  1.00 77.31           C  
ATOM   3310  HA  ILE A 214     -17.979  75.266 -12.311  1.00 77.31           H  
ATOM   3311  C   ILE A 214     -17.222  74.274 -14.032  1.00 77.31           C  
ATOM   3312  CB  ILE A 214     -19.289  75.777 -13.946  1.00 77.31           C  
ATOM   3313  HB  ILE A 214     -19.188  76.091 -14.985  1.00 77.31           H  
ATOM   3314  O   ILE A 214     -17.076  73.228 -13.397  1.00 77.31           O  
ATOM   3315  CG1 ILE A 214     -19.972  76.923 -13.163  1.00 77.31           C  
ATOM   3316 HG12 ILE A 214     -20.143  76.606 -12.134  1.00 77.31           H  
ATOM   3317 HG13 ILE A 214     -19.307  77.787 -13.136  1.00 77.31           H  
ATOM   3318  CG2 ILE A 214     -20.170  74.513 -13.928  1.00 77.31           C  
ATOM   3319 HG21 ILE A 214     -20.311  74.166 -12.904  1.00 77.31           H  
ATOM   3320 HG22 ILE A 214     -19.719  73.715 -14.517  1.00 77.31           H  
ATOM   3321 HG23 ILE A 214     -21.145  74.725 -14.366  1.00 77.31           H  
ATOM   3322  CD1 ILE A 214     -21.302  77.401 -13.761  1.00 77.31           C  
ATOM   3323 HD11 ILE A 214     -21.625  78.301 -13.238  1.00 77.31           H  
ATOM   3324 HD12 ILE A 214     -21.177  77.632 -14.819  1.00 77.31           H  
ATOM   3325 HD13 ILE A 214     -22.072  76.640 -13.638  1.00 77.31           H  
ATOM   3326  N   ALA A 215     -16.782  74.407 -15.288  1.00 79.64           N  
ATOM   3327  H   ALA A 215     -16.942  75.283 -15.763  1.00 79.64           H  
ATOM   3328  CA  ALA A 215     -16.123  73.319 -16.013  1.00 79.64           C  
ATOM   3329  HA  ALA A 215     -16.776  72.447 -16.005  1.00 79.64           H  
ATOM   3330  C   ALA A 215     -14.802  72.887 -15.353  1.00 79.64           C  
ATOM   3331  CB  ALA A 215     -15.921  73.763 -17.466  1.00 79.64           C  
ATOM   3332  HB1 ALA A 215     -16.886  74.005 -17.912  1.00 79.64           H  
ATOM   3333  HB2 ALA A 215     -15.461  72.955 -18.034  1.00 79.64           H  
ATOM   3334  HB3 ALA A 215     -15.278  74.643 -17.507  1.00 79.64           H  
ATOM   3335  O   ALA A 215     -14.531  71.692 -15.228  1.00 79.64           O  
ATOM   3336  N   SER A 216     -14.012  73.855 -14.879  1.00 78.68           N  
ATOM   3337  H   SER A 216     -14.309  74.811 -15.013  1.00 78.68           H  
ATOM   3338  CA  SER A 216     -12.740  73.610 -14.186  1.00 78.68           C  
ATOM   3339  HA  SER A 216     -12.070  73.052 -14.841  1.00 78.68           H  
ATOM   3340  C   SER A 216     -12.936  72.810 -12.898  1.00 78.68           C  
ATOM   3341  CB  SER A 216     -12.073  74.936 -13.805  1.00 78.68           C  
ATOM   3342  HB2 SER A 216     -11.080  74.732 -13.404  1.00 78.68           H  
ATOM   3343  HB3 SER A 216     -12.661  75.429 -13.031  1.00 78.68           H  
ATOM   3344  O   SER A 216     -12.221  71.839 -12.648  1.00 78.68           O  
ATOM   3345  OG  SER A 216     -11.960  75.808 -14.907  1.00 78.68           O  
ATOM   3346  HG  SER A 216     -12.834  76.098 -15.179  1.00 78.68           H  
ATOM   3347  N   TYR A 217     -13.924  73.206 -12.089  1.00 76.77           N  
ATOM   3348  H   TYR A 217     -14.478  74.013 -12.339  1.00 76.77           H  
ATOM   3349  CA  TYR A 217     -14.220  72.539 -10.827  1.00 76.77           C  
ATOM   3350  HA  TYR A 217     -13.311  72.504 -10.227  1.00 76.77           H  
ATOM   3351  C   TYR A 217     -14.688  71.099 -11.049  1.00 76.77           C  
ATOM   3352  CB  TYR A 217     -15.276  73.346 -10.067  1.00 76.77           C  
ATOM   3353  HB2 TYR A 217     -16.208  73.356 -10.632  1.00 76.77           H  
ATOM   3354  HB3 TYR A 217     -14.938  74.378  -9.976  1.00 76.77           H  
ATOM   3355  O   TYR A 217     -14.269  70.197 -10.324  1.00 76.77           O  
ATOM   3356  CG  TYR A 217     -15.537  72.802  -8.679  1.00 76.77           C  
ATOM   3357  CD1 TYR A 217     -16.557  71.855  -8.467  1.00 76.77           C  
ATOM   3358  HD1 TYR A 217     -17.151  71.501  -9.297  1.00 76.77           H  
ATOM   3359  CD2 TYR A 217     -14.725  73.215  -7.604  1.00 76.77           C  
ATOM   3360  HD2 TYR A 217     -13.929  73.925  -7.772  1.00 76.77           H  
ATOM   3361  CE1 TYR A 217     -16.794  71.353  -7.175  1.00 76.77           C  
ATOM   3362  HE1 TYR A 217     -17.578  70.633  -6.992  1.00 76.77           H  
ATOM   3363  CE2 TYR A 217     -14.946  72.699  -6.313  1.00 76.77           C  
ATOM   3364  HE2 TYR A 217     -14.321  73.011  -5.489  1.00 76.77           H  
ATOM   3365  OH  TYR A 217     -16.217  71.264  -4.859  1.00 76.77           O  
ATOM   3366  HH  TYR A 217     -15.568  71.553  -4.213  1.00 76.77           H  
ATOM   3367  CZ  TYR A 217     -15.988  71.771  -6.097  1.00 76.77           C  
ATOM   3368  N   TYR A 218     -15.518  70.874 -12.071  1.00 78.49           N  
ATOM   3369  H   TYR A 218     -15.843  71.659 -12.617  1.00 78.49           H  
ATOM   3370  CA  TYR A 218     -15.974  69.537 -12.433  1.00 78.49           C  
ATOM   3371  HA  TYR A 218     -16.395  69.061 -11.547  1.00 78.49           H  
ATOM   3372  C   TYR A 218     -14.825  68.642 -12.916  1.00 78.49           C  
ATOM   3373  CB  TYR A 218     -17.085  69.650 -13.475  1.00 78.49           C  
ATOM   3374  HB2 TYR A 218     -17.917  70.209 -13.045  1.00 78.49           H  
ATOM   3375  HB3 TYR A 218     -16.715  70.220 -14.327  1.00 78.49           H  
ATOM   3376  O   TYR A 218     -14.717  67.521 -12.438  1.00 78.49           O  
ATOM   3377  CG  TYR A 218     -17.592  68.307 -13.960  1.00 78.49           C  
ATOM   3378  CD1 TYR A 218     -16.982  67.710 -15.080  1.00 78.49           C  
ATOM   3379  HD1 TYR A 218     -16.158  68.205 -15.572  1.00 78.49           H  
ATOM   3380  CD2 TYR A 218     -18.665  67.664 -13.309  1.00 78.49           C  
ATOM   3381  HD2 TYR A 218     -19.118  68.111 -12.437  1.00 78.49           H  
ATOM   3382  CE1 TYR A 218     -17.461  66.487 -15.570  1.00 78.49           C  
ATOM   3383  HE1 TYR A 218     -17.013  66.028 -16.439  1.00 78.49           H  
ATOM   3384  CE2 TYR A 218     -19.141  66.427 -13.793  1.00 78.49           C  
ATOM   3385  HE2 TYR A 218     -19.959  65.922 -13.301  1.00 78.49           H  
ATOM   3386  OH  TYR A 218     -18.954  64.674 -15.457  1.00 78.49           O  
ATOM   3387  HH  TYR A 218     -19.684  64.279 -14.973  1.00 78.49           H  
ATOM   3388  CZ  TYR A 218     -18.534  65.846 -14.929  1.00 78.49           C  
ATOM   3389  N   GLU A 219     -13.940  69.124 -13.802  1.00 77.03           N  
ATOM   3390  H   GLU A 219     -14.077  70.060 -14.156  1.00 77.03           H  
ATOM   3391  CA  GLU A 219     -12.760  68.371 -14.276  1.00 77.03           C  
ATOM   3392  HA  GLU A 219     -13.086  67.470 -14.795  1.00 77.03           H  
ATOM   3393  C   GLU A 219     -11.870  67.901 -13.117  1.00 77.03           C  
ATOM   3394  CB  GLU A 219     -11.927  69.233 -15.251  1.00 77.03           C  
ATOM   3395  HB2 GLU A 219     -10.864  69.053 -15.092  1.00 77.03           H  
ATOM   3396  HB3 GLU A 219     -12.092  70.285 -15.017  1.00 77.03           H  
ATOM   3397  O   GLU A 219     -11.525  66.721 -13.046  1.00 77.03           O  
ATOM   3398  CG  GLU A 219     -12.242  69.011 -16.742  1.00 77.03           C  
ATOM   3399  HG2 GLU A 219     -11.859  69.868 -17.296  1.00 77.03           H  
ATOM   3400  HG3 GLU A 219     -13.324  68.992 -16.873  1.00 77.03           H  
ATOM   3401  CD  GLU A 219     -11.620  67.739 -17.346  1.00 77.03           C  
ATOM   3402  OE1 GLU A 219     -12.110  67.279 -18.404  1.00 77.03           O  
ATOM   3403  OE2 GLU A 219     -10.778  67.075 -16.708  1.00 77.03           O  
ATOM   3404  N   GLN A 220     -11.543  68.799 -12.181  1.00 72.33           N  
ATOM   3405  H   GLN A 220     -11.871  69.748 -12.285  1.00 72.33           H  
ATOM   3406  CA  GLN A 220     -10.688  68.467 -11.036  1.00 72.33           C  
ATOM   3407  HA  GLN A 220      -9.811  67.930 -11.398  1.00 72.33           H  
ATOM   3408  C   GLN A 220     -11.362  67.540 -10.018  1.00 72.33           C  
ATOM   3409  CB  GLN A 220     -10.222  69.754 -10.343  1.00 72.33           C  
ATOM   3410  HB2 GLN A 220      -9.809  69.499  -9.367  1.00 72.33           H  
ATOM   3411  HB3 GLN A 220     -11.071  70.421 -10.192  1.00 72.33           H  
ATOM   3412  O   GLN A 220     -10.671  66.783  -9.342  1.00 72.33           O  
ATOM   3413  CG  GLN A 220      -9.128  70.463 -11.151  1.00 72.33           C  
ATOM   3414  HG2 GLN A 220      -9.525  70.753 -12.124  1.00 72.33           H  
ATOM   3415  HG3 GLN A 220      -8.298  69.774 -11.310  1.00 72.33           H  
ATOM   3416  CD  GLN A 220      -8.591  71.713 -10.460  1.00 72.33           C  
ATOM   3417  NE2 GLN A 220      -7.564  72.329 -11.004  1.00 72.33           N  
ATOM   3418 HE21 GLN A 220      -7.246  73.152 -10.513  1.00 72.33           H  
ATOM   3419 HE22 GLN A 220      -7.151  71.981 -11.858  1.00 72.33           H  
ATOM   3420  OE1 GLN A 220      -9.065  72.175  -9.436  1.00 72.33           O  
ATOM   3421  N   ASN A 221     -12.693  67.572  -9.915  1.00 74.23           N  
ATOM   3422  H   ASN A 221     -13.200  68.219 -10.502  1.00 74.23           H  
ATOM   3423  CA  ASN A 221     -13.452  66.810  -8.922  1.00 74.23           C  
ATOM   3424  HA  ASN A 221     -12.752  66.279  -8.277  1.00 74.23           H  
ATOM   3425  C   ASN A 221     -14.333  65.714  -9.538  1.00 74.23           C  
ATOM   3426  CB  ASN A 221     -14.236  67.770  -8.012  1.00 74.23           C  
ATOM   3427  HB2 ASN A 221     -14.830  67.198  -7.300  1.00 74.23           H  
ATOM   3428  HB3 ASN A 221     -14.920  68.375  -8.608  1.00 74.23           H  
ATOM   3429  O   ASN A 221     -15.284  65.278  -8.895  1.00 74.23           O  
ATOM   3430  CG  ASN A 221     -13.319  68.661  -7.204  1.00 74.23           C  
ATOM   3431  ND2 ASN A 221     -13.224  69.919  -7.556  1.00 74.23           N  
ATOM   3432 HD21 ASN A 221     -12.574  70.491  -7.037  1.00 74.23           H  
ATOM   3433 HD22 ASN A 221     -13.705  70.234  -8.387  1.00 74.23           H  
ATOM   3434  OD1 ASN A 221     -12.680  68.237  -6.258  1.00 74.23           O  
ATOM   3435  N   LYS A 222     -14.030  65.230 -10.753  1.00 72.65           N  
ATOM   3436  H   LYS A 222     -13.298  65.696 -11.269  1.00 72.65           H  
ATOM   3437  CA  LYS A 222     -14.813  64.177 -11.438  1.00 72.65           C  
ATOM   3438  HA  LYS A 222     -15.778  64.585 -11.740  1.00 72.65           H  
ATOM   3439  C   LYS A 222     -15.117  62.975 -10.544  1.00 72.65           C  
ATOM   3440  CB  LYS A 222     -14.062  63.674 -12.681  1.00 72.65           C  
ATOM   3441  HB2 LYS A 222     -12.997  63.604 -12.461  1.00 72.65           H  
ATOM   3442  HB3 LYS A 222     -14.420  62.676 -12.931  1.00 72.65           H  
ATOM   3443  O   LYS A 222     -16.238  62.474 -10.557  1.00 72.65           O  
ATOM   3444  CG  LYS A 222     -14.289  64.564 -13.905  1.00 72.65           C  
ATOM   3445  HG2 LYS A 222     -15.347  64.567 -14.166  1.00 72.65           H  
ATOM   3446  HG3 LYS A 222     -13.967  65.580 -13.676  1.00 72.65           H  
ATOM   3447  CD  LYS A 222     -13.459  64.061 -15.088  1.00 72.65           C  
ATOM   3448  HD2 LYS A 222     -12.407  64.132 -14.812  1.00 72.65           H  
ATOM   3449  HD3 LYS A 222     -13.705  63.022 -15.307  1.00 72.65           H  
ATOM   3450  CE  LYS A 222     -13.730  64.930 -16.318  1.00 72.65           C  
ATOM   3451  HE2 LYS A 222     -14.640  64.585 -16.810  1.00 72.65           H  
ATOM   3452  HE3 LYS A 222     -13.895  65.954 -15.985  1.00 72.65           H  
ATOM   3453  NZ  LYS A 222     -12.580  64.916 -17.252  1.00 72.65           N  
ATOM   3454  HZ1 LYS A 222     -12.361  64.005 -17.630  1.00 72.65           H  
ATOM   3455  HZ2 LYS A 222     -11.765  65.311 -16.806  1.00 72.65           H  
ATOM   3456  HZ3 LYS A 222     -12.693  65.598 -17.988  1.00 72.65           H  
ATOM   3457  N   ASN A 223     -14.136  62.547  -9.751  1.00 67.90           N  
ATOM   3458  H   ASN A 223     -13.235  62.996  -9.836  1.00 67.90           H  
ATOM   3459  CA  ASN A 223     -14.263  61.395  -8.856  1.00 67.90           C  
ATOM   3460  HA  ASN A 223     -14.571  60.525  -9.436  1.00 67.90           H  
ATOM   3461  C   ASN A 223     -15.330  61.602  -7.768  1.00 67.90           C  
ATOM   3462  CB  ASN A 223     -12.892  61.099  -8.227  1.00 67.90           C  
ATOM   3463  HB2 ASN A 223     -13.012  60.293  -7.503  1.00 67.90           H  
ATOM   3464  HB3 ASN A 223     -12.535  61.979  -7.692  1.00 67.90           H  
ATOM   3465  O   ASN A 223     -15.954  60.639  -7.341  1.00 67.90           O  
ATOM   3466  CG  ASN A 223     -11.836  60.656  -9.227  1.00 67.90           C  
ATOM   3467  ND2 ASN A 223     -10.606  60.536  -8.791  1.00 67.90           N  
ATOM   3468 HD21 ASN A 223      -9.929  60.202  -9.462  1.00 67.90           H  
ATOM   3469 HD22 ASN A 223     -10.400  60.666  -7.811  1.00 67.90           H  
ATOM   3470  OD1 ASN A 223     -12.075  60.444 -10.403  1.00 67.90           O  
ATOM   3471  N   ASN A 224     -15.602  62.848  -7.369  1.00 65.58           N  
ATOM   3472  H   ASN A 224     -15.118  63.621  -7.802  1.00 65.58           H  
ATOM   3473  CA  ASN A 224     -16.660  63.166  -6.405  1.00 65.58           C  
ATOM   3474  HA  ASN A 224     -16.642  62.423  -5.608  1.00 65.58           H  
ATOM   3475  C   ASN A 224     -18.066  63.103  -7.036  1.00 65.58           C  
ATOM   3476  CB  ASN A 224     -16.389  64.549  -5.781  1.00 65.58           C  
ATOM   3477  HB2 ASN A 224     -16.381  65.307  -6.565  1.00 65.58           H  
ATOM   3478  HB3 ASN A 224     -17.203  64.789  -5.098  1.00 65.58           H  
ATOM   3479  O   ASN A 224     -19.064  63.173  -6.323  1.00 65.58           O  
ATOM   3480  CG  ASN A 224     -15.096  64.634  -4.986  1.00 65.58           C  
ATOM   3481  ND2 ASN A 224     -14.658  65.826  -4.658  1.00 65.58           N  
ATOM   3482 HD21 ASN A 224     -13.774  65.858  -4.171  1.00 65.58           H  
ATOM   3483 HD22 ASN A 224     -15.162  66.660  -4.923  1.00 65.58           H  
ATOM   3484  OD1 ASN A 224     -14.453  63.654  -4.654  1.00 65.58           O  
ATOM   3485  N   PHE A 225     -18.159  62.974  -8.365  1.00 69.50           N  
ATOM   3486  H   PHE A 225     -17.299  62.910  -8.891  1.00 69.50           H  
ATOM   3487  CA  PHE A 225     -19.406  62.918  -9.136  1.00 69.50           C  
ATOM   3488  HA  PHE A 225     -20.240  63.069  -8.451  1.00 69.50           H  
ATOM   3489  C   PHE A 225     -19.643  61.541  -9.777  1.00 69.50           C  
ATOM   3490  CB  PHE A 225     -19.440  64.060 -10.162  1.00 69.50           C  
ATOM   3491  HB2 PHE A 225     -18.644  63.902 -10.891  1.00 69.50           H  
ATOM   3492  HB3 PHE A 225     -20.387  64.025 -10.701  1.00 69.50           H  
ATOM   3493  O   PHE A 225     -20.225  61.432 -10.862  1.00 69.50           O  
ATOM   3494  CG  PHE A 225     -19.306  65.444  -9.561  1.00 69.50           C  
ATOM   3495  CD1 PHE A 225     -20.318  65.946  -8.724  1.00 69.50           C  
ATOM   3496  HD1 PHE A 225     -21.181  65.339  -8.495  1.00 69.50           H  
ATOM   3497  CD2 PHE A 225     -18.169  66.228  -9.825  1.00 69.50           C  
ATOM   3498  HD2 PHE A 225     -17.381  65.843 -10.455  1.00 69.50           H  
ATOM   3499  CE1 PHE A 225     -20.204  67.233  -8.170  1.00 69.50           C  
ATOM   3500  HE1 PHE A 225     -20.980  67.612  -7.521  1.00 69.50           H  
ATOM   3501  CE2 PHE A 225     -18.047  67.509  -9.260  1.00 69.50           C  
ATOM   3502  HE2 PHE A 225     -17.163  68.099  -9.453  1.00 69.50           H  
ATOM   3503  CZ  PHE A 225     -19.066  68.012  -8.435  1.00 69.50           C  
ATOM   3504  HZ  PHE A 225     -18.968  68.988  -7.984  1.00 69.50           H  
ATOM   3505  N   MET A 226     -19.195  60.472  -9.122  1.00 68.79           N  
ATOM   3506  H   MET A 226     -18.714  60.603  -8.243  1.00 68.79           H  
ATOM   3507  CA  MET A 226     -19.499  59.106  -9.542  1.00 68.79           C  
ATOM   3508  HA  MET A 226     -19.490  59.069 -10.631  1.00 68.79           H  
ATOM   3509  C   MET A 226     -20.907  58.688  -9.104  1.00 68.79           C  
ATOM   3510  CB  MET A 226     -18.413  58.138  -9.055  1.00 68.79           C  
ATOM   3511  HB2 MET A 226     -18.246  58.255  -7.985  1.00 68.79           H  
ATOM   3512  HB3 MET A 226     -18.748  57.118  -9.248  1.00 68.79           H  
ATOM   3513  O   MET A 226     -21.375  59.027  -8.018  1.00 68.79           O  
ATOM   3514  CG  MET A 226     -17.111  58.400  -9.826  1.00 68.79           C  
ATOM   3515  HG2 MET A 226     -17.341  58.448 -10.891  1.00 68.79           H  
ATOM   3516  HG3 MET A 226     -16.723  59.374  -9.528  1.00 68.79           H  
ATOM   3517  SD  MET A 226     -15.788  57.180  -9.616  1.00 68.79           S  
ATOM   3518  CE  MET A 226     -16.574  55.698 -10.310  1.00 68.79           C  
ATOM   3519  HE1 MET A 226     -17.400  55.394  -9.667  1.00 68.79           H  
ATOM   3520  HE2 MET A 226     -15.853  54.880 -10.335  1.00 68.79           H  
ATOM   3521  HE3 MET A 226     -16.939  55.896 -11.318  1.00 68.79           H  
ATOM   3522  N   THR A 227     -21.607  57.965  -9.977  1.00 65.69           N  
ATOM   3523  H   THR A 227     -21.171  57.704 -10.850  1.00 65.69           H  
ATOM   3524  CA  THR A 227     -22.860  57.289  -9.630  1.00 65.69           C  
ATOM   3525  HA  THR A 227     -23.359  57.878  -8.860  1.00 65.69           H  
ATOM   3526  C   THR A 227     -22.488  55.908  -9.094  1.00 65.69           C  
ATOM   3527  CB  THR A 227     -23.834  57.133 -10.816  1.00 65.69           C  
ATOM   3528  HB  THR A 227     -23.751  56.138 -11.253  1.00 65.69           H  
ATOM   3529  O   THR A 227     -21.918  55.135  -9.865  1.00 65.69           O  
ATOM   3530  CG2 THR A 227     -25.277  57.367 -10.374  1.00 65.69           C  
ATOM   3531 HG21 THR A 227     -25.937  57.282 -11.237  1.00 65.69           H  
ATOM   3532 HG22 THR A 227     -25.554  56.605  -9.645  1.00 65.69           H  
ATOM   3533 HG23 THR A 227     -25.382  58.356  -9.927  1.00 65.69           H  
ATOM   3534  OG1 THR A 227     -23.603  58.071 -11.836  1.00 65.69           O  
ATOM   3535  HG1 THR A 227     -22.751  57.841 -12.213  1.00 65.69           H  
ATOM   3536  N   PRO A 228     -22.776  55.593  -7.822  1.00 65.32           N  
ATOM   3537  CA  PRO A 228     -22.418  54.304  -7.239  1.00 65.32           C  
ATOM   3538  HA  PRO A 228     -21.347  54.132  -7.350  1.00 65.32           H  
ATOM   3539  C   PRO A 228     -23.173  53.160  -7.932  1.00 65.32           C  
ATOM   3540  CB  PRO A 228     -22.747  54.432  -5.748  1.00 65.32           C  
ATOM   3541  HB2 PRO A 228     -23.072  53.486  -5.316  1.00 65.32           H  
ATOM   3542  HB3 PRO A 228     -21.868  54.798  -5.218  1.00 65.32           H  
ATOM   3543  O   PRO A 228     -24.265  53.372  -8.462  1.00 65.32           O  
ATOM   3544  CG  PRO A 228     -23.842  55.497  -5.702  1.00 65.32           C  
ATOM   3545  HG2 PRO A 228     -23.857  56.020  -4.746  1.00 65.32           H  
ATOM   3546  HG3 PRO A 228     -24.808  55.034  -5.904  1.00 65.32           H  
ATOM   3547  CD  PRO A 228     -23.468  56.425  -6.852  1.00 65.32           C  
ATOM   3548  HD2 PRO A 228     -22.790  57.199  -6.493  1.00 65.32           H  
ATOM   3549  HD3 PRO A 228     -24.371  56.869  -7.270  1.00 65.32           H  
ATOM   3550  N   GLU A 229     -22.596  51.958  -7.925  1.00 72.43           N  
ATOM   3551  H   GLU A 229     -21.688  51.870  -7.491  1.00 72.43           H  
ATOM   3552  CA  GLU A 229     -23.190  50.739  -8.488  1.00 72.43           C  
ATOM   3553  HA  GLU A 229     -23.325  50.877  -9.560  1.00 72.43           H  
ATOM   3554  C   GLU A 229     -24.560  50.449  -7.848  1.00 72.43           C  
ATOM   3555  CB  GLU A 229     -22.203  49.584  -8.257  1.00 72.43           C  
ATOM   3556  HB2 GLU A 229     -22.199  49.326  -7.198  1.00 72.43           H  
ATOM   3557  HB3 GLU A 229     -21.204  49.920  -8.534  1.00 72.43           H  
ATOM   3558  O   GLU A 229     -24.691  50.500  -6.623  1.00 72.43           O  
ATOM   3559  CG  GLU A 229     -22.529  48.348  -9.097  1.00 72.43           C  
ATOM   3560  HG2 GLU A 229     -22.534  48.643 -10.146  1.00 72.43           H  
ATOM   3561  HG3 GLU A 229     -23.527  47.991  -8.844  1.00 72.43           H  
ATOM   3562  CD  GLU A 229     -21.516  47.213  -8.890  1.00 72.43           C  
ATOM   3563  OE1 GLU A 229     -21.317  46.458  -9.869  1.00 72.43           O  
ATOM   3564  OE2 GLU A 229     -21.009  47.058  -7.760  1.00 72.43           O  
ATOM   3565  N   GLN A 230     -25.591  50.177  -8.659  1.00 78.71           N  
ATOM   3566  H   GLN A 230     -25.404  50.042  -9.642  1.00 78.71           H  
ATOM   3567  CA  GLN A 230     -26.967  50.006  -8.177  1.00 78.71           C  
ATOM   3568  HA  GLN A 230     -26.959  50.089  -7.091  1.00 78.71           H  
ATOM   3569  C   GLN A 230     -27.526  48.627  -8.516  1.00 78.71           C  
ATOM   3570  CB  GLN A 230     -27.918  51.098  -8.696  1.00 78.71           C  
ATOM   3571  HB2 GLN A 230     -28.906  50.911  -8.276  1.00 78.71           H  
ATOM   3572  HB3 GLN A 230     -27.983  51.039  -9.783  1.00 78.71           H  
ATOM   3573  O   GLN A 230     -27.470  48.168  -9.655  1.00 78.71           O  
ATOM   3574  CG  GLN A 230     -27.498  52.512  -8.295  1.00 78.71           C  
ATOM   3575  HG2 GLN A 230     -26.555  52.744  -8.790  1.00 78.71           H  
ATOM   3576  HG3 GLN A 230     -27.349  52.551  -7.216  1.00 78.71           H  
ATOM   3577  CD  GLN A 230     -28.495  53.592  -8.703  1.00 78.71           C  
ATOM   3578  NE2 GLN A 230     -28.368  54.774  -8.142  1.00 78.71           N  
ATOM   3579 HE21 GLN A 230     -27.631  54.914  -7.466  1.00 78.71           H  
ATOM   3580 HE22 GLN A 230     -29.061  55.469  -8.379  1.00 78.71           H  
ATOM   3581  OE1 GLN A 230     -29.386  53.424  -9.528  1.00 78.71           O  
ATOM   3582  N   PHE A 231     -28.166  48.008  -7.536  1.00 82.53           N  
ATOM   3583  H   PHE A 231     -28.189  48.453  -6.629  1.00 82.53           H  
ATOM   3584  CA  PHE A 231     -28.828  46.721  -7.645  1.00 82.53           C  
ATOM   3585  HA  PHE A 231     -28.691  46.317  -8.648  1.00 82.53           H  
ATOM   3586  C   PHE A 231     -30.324  46.889  -7.407  1.00 82.53           C  
ATOM   3587  CB  PHE A 231     -28.200  45.732  -6.653  1.00 82.53           C  
ATOM   3588  HB2 PHE A 231     -28.273  46.140  -5.645  1.00 82.53           H  
ATOM   3589  HB3 PHE A 231     -28.773  44.805  -6.671  1.00 82.53           H  
ATOM   3590  O   PHE A 231     -30.774  47.747  -6.645  1.00 82.53           O  
ATOM   3591  CG  PHE A 231     -26.747  45.410  -6.951  1.00 82.53           C  
ATOM   3592  CD1 PHE A 231     -26.407  44.219  -7.621  1.00 82.53           C  
ATOM   3593  HD1 PHE A 231     -27.176  43.520  -7.914  1.00 82.53           H  
ATOM   3594  CD2 PHE A 231     -25.730  46.306  -6.568  1.00 82.53           C  
ATOM   3595  HD2 PHE A 231     -25.979  47.223  -6.055  1.00 82.53           H  
ATOM   3596  CE1 PHE A 231     -25.059  43.920  -7.888  1.00 82.53           C  
ATOM   3597  HE1 PHE A 231     -24.792  42.998  -8.384  1.00 82.53           H  
ATOM   3598  CE2 PHE A 231     -24.386  46.020  -6.864  1.00 82.53           C  
ATOM   3599  HE2 PHE A 231     -23.603  46.713  -6.591  1.00 82.53           H  
ATOM   3600  CZ  PHE A 231     -24.049  44.826  -7.520  1.00 82.53           C  
ATOM   3601  HZ  PHE A 231     -23.014  44.610  -7.741  1.00 82.53           H  
ATOM   3602  N   ARG A 232     -31.105  46.038  -8.064  1.00 81.26           N  
ATOM   3603  H   ARG A 232     -30.675  45.446  -8.760  1.00 81.26           H  
ATOM   3604  CA  ARG A 232     -32.520  45.833  -7.781  1.00 81.26           C  
ATOM   3605  HA  ARG A 232     -32.814  46.426  -6.914  1.00 81.26           H  
ATOM   3606  C   ARG A 232     -32.705  44.362  -7.447  1.00 81.26           C  
ATOM   3607  CB  ARG A 232     -33.326  46.300  -8.996  1.00 81.26           C  
ATOM   3608  HB2 ARG A 232     -33.076  47.338  -9.212  1.00 81.26           H  
ATOM   3609  HB3 ARG A 232     -33.057  45.690  -9.858  1.00 81.26           H  
ATOM   3610  O   ARG A 232     -32.436  43.504  -8.288  1.00 81.26           O  
ATOM   3611  CG  ARG A 232     -34.830  46.193  -8.747  1.00 81.26           C  
ATOM   3612  HG2 ARG A 232     -35.087  45.149  -8.566  1.00 81.26           H  
ATOM   3613  HG3 ARG A 232     -35.099  46.776  -7.866  1.00 81.26           H  
ATOM   3614  CD  ARG A 232     -35.614  46.675  -9.970  1.00 81.26           C  
ATOM   3615  HD2 ARG A 232     -36.513  46.065 -10.056  1.00 81.26           H  
ATOM   3616  HD3 ARG A 232     -35.019  46.523 -10.870  1.00 81.26           H  
ATOM   3617  NE  ARG A 232     -36.024  48.083  -9.848  1.00 81.26           N  
ATOM   3618  HE  ARG A 232     -36.022  48.462  -8.911  1.00 81.26           H  
ATOM   3619  NH1 ARG A 232     -36.594  48.388 -12.059  1.00 81.26           N  
ATOM   3620 HH11 ARG A 232     -35.902  47.718 -12.363  1.00 81.26           H  
ATOM   3621 HH12 ARG A 232     -37.092  48.862 -12.799  1.00 81.26           H  
ATOM   3622  NH2 ARG A 232     -37.231  49.882 -10.536  1.00 81.26           N  
ATOM   3623 HH21 ARG A 232     -37.787  50.319 -11.256  1.00 81.26           H  
ATOM   3624 HH22 ARG A 232     -37.347  50.131  -9.564  1.00 81.26           H  
ATOM   3625  CZ  ARG A 232     -36.602  48.772 -10.813  1.00 81.26           C  
ATOM   3626  N   VAL A 233     -33.139  44.064  -6.228  1.00 83.43           N  
ATOM   3627  H   VAL A 233     -33.409  44.808  -5.601  1.00 83.43           H  
ATOM   3628  CA  VAL A 233     -33.215  42.695  -5.709  1.00 83.43           C  
ATOM   3629  HA  VAL A 233     -32.875  41.997  -6.474  1.00 83.43           H  
ATOM   3630  C   VAL A 233     -34.669  42.352  -5.408  1.00 83.43           C  
ATOM   3631  CB  VAL A 233     -32.274  42.507  -4.499  1.00 83.43           C  
ATOM   3632  HB  VAL A 233     -32.550  43.207  -3.710  1.00 83.43           H  
ATOM   3633  O   VAL A 233     -35.410  43.153  -4.843  1.00 83.43           O  
ATOM   3634  CG1 VAL A 233     -32.320  41.085  -3.928  1.00 83.43           C  
ATOM   3635 HG11 VAL A 233     -31.619  41.001  -3.097  1.00 83.43           H  
ATOM   3636 HG12 VAL A 233     -32.052  40.355  -4.692  1.00 83.43           H  
ATOM   3637 HG13 VAL A 233     -33.315  40.865  -3.544  1.00 83.43           H  
ATOM   3638  CG2 VAL A 233     -30.821  42.771  -4.927  1.00 83.43           C  
ATOM   3639 HG21 VAL A 233     -30.557  42.131  -5.769  1.00 83.43           H  
ATOM   3640 HG22 VAL A 233     -30.688  43.813  -5.217  1.00 83.43           H  
ATOM   3641 HG23 VAL A 233     -30.144  42.552  -4.101  1.00 83.43           H  
ATOM   3642  N   SER A 234     -35.080  41.158  -5.823  1.00 83.23           N  
ATOM   3643  H   SER A 234     -34.387  40.538  -6.216  1.00 83.23           H  
ATOM   3644  CA  SER A 234     -36.318  40.528  -5.371  1.00 83.23           C  
ATOM   3645  HA  SER A 234     -37.019  41.274  -4.997  1.00 83.23           H  
ATOM   3646  C   SER A 234     -35.945  39.577  -4.246  1.00 83.23           C  
ATOM   3647  CB  SER A 234     -36.992  39.750  -6.502  1.00 83.23           C  
ATOM   3648  HB2 SER A 234     -36.328  38.954  -6.839  1.00 83.23           H  
ATOM   3649  HB3 SER A 234     -37.913  39.303  -6.126  1.00 83.23           H  
ATOM   3650  O   SER A 234     -35.024  38.777  -4.419  1.00 83.23           O  
ATOM   3651  OG  SER A 234     -37.298  40.587  -7.600  1.00 83.23           O  
ATOM   3652  HG  SER A 234     -36.474  40.881  -7.995  1.00 83.23           H  
ATOM   3653  N   TYR A 235     -36.616  39.661  -3.104  1.00 81.69           N  
ATOM   3654  H   TYR A 235     -37.339  40.356  -2.987  1.00 81.69           H  
ATOM   3655  CA  TYR A 235     -36.296  38.817  -1.961  1.00 81.69           C  
ATOM   3656  HA  TYR A 235     -35.722  37.959  -2.314  1.00 81.69           H  
ATOM   3657  C   TYR A 235     -37.553  38.254  -1.303  1.00 81.69           C  
ATOM   3658  CB  TYR A 235     -35.402  39.587  -0.982  1.00 81.69           C  
ATOM   3659  HB2 TYR A 235     -34.970  38.870  -0.283  1.00 81.69           H  
ATOM   3660  HB3 TYR A 235     -34.578  40.043  -1.532  1.00 81.69           H  
ATOM   3661  O   TYR A 235     -38.620  38.862  -1.339  1.00 81.69           O  
ATOM   3662  CG  TYR A 235     -36.111  40.659  -0.183  1.00 81.69           C  
ATOM   3663  CD1 TYR A 235     -36.203  41.988  -0.654  1.00 81.69           C  
ATOM   3664  HD1 TYR A 235     -35.770  42.253  -1.607  1.00 81.69           H  
ATOM   3665  CD2 TYR A 235     -36.688  40.304   1.048  1.00 81.69           C  
ATOM   3666  HD2 TYR A 235     -36.618  39.290   1.413  1.00 81.69           H  
ATOM   3667  CE1 TYR A 235     -36.898  42.959   0.101  1.00 81.69           C  
ATOM   3668  HE1 TYR A 235     -37.016  43.970  -0.261  1.00 81.69           H  
ATOM   3669  CE2 TYR A 235     -37.404  41.260   1.777  1.00 81.69           C  
ATOM   3670  HE2 TYR A 235     -37.905  40.998   2.697  1.00 81.69           H  
ATOM   3671  OH  TYR A 235     -38.359  43.364   2.014  1.00 81.69           O  
ATOM   3672  HH  TYR A 235     -38.264  44.319   1.973  1.00 81.69           H  
ATOM   3673  CZ  TYR A 235     -37.519  42.575   1.308  1.00 81.69           C  
ATOM   3674  N   ILE A 236     -37.418  37.080  -0.692  1.00 81.82           N  
ATOM   3675  H   ILE A 236     -36.520  36.619  -0.749  1.00 81.82           H  
ATOM   3676  CA  ILE A 236     -38.429  36.496   0.190  1.00 81.82           C  
ATOM   3677  HA  ILE A 236     -39.322  37.121   0.196  1.00 81.82           H  
ATOM   3678  C   ILE A 236     -37.840  36.483   1.592  1.00 81.82           C  
ATOM   3679  CB  ILE A 236     -38.847  35.087  -0.272  1.00 81.82           C  
ATOM   3680  HB  ILE A 236     -37.961  34.451  -0.285  1.00 81.82           H  
ATOM   3681  O   ILE A 236     -36.798  35.867   1.818  1.00 81.82           O  
ATOM   3682  CG1 ILE A 236     -39.433  35.148  -1.699  1.00 81.82           C  
ATOM   3683 HG12 ILE A 236     -40.336  35.759  -1.702  1.00 81.82           H  
ATOM   3684 HG13 ILE A 236     -38.710  35.601  -2.377  1.00 81.82           H  
ATOM   3685  CG2 ILE A 236     -39.869  34.478   0.711  1.00 81.82           C  
ATOM   3686 HG21 ILE A 236     -40.793  35.057   0.701  1.00 81.82           H  
ATOM   3687 HG22 ILE A 236     -40.089  33.447   0.434  1.00 81.82           H  
ATOM   3688 HG23 ILE A 236     -39.471  34.452   1.725  1.00 81.82           H  
ATOM   3689  CD1 ILE A 236     -39.770  33.763  -2.247  1.00 81.82           C  
ATOM   3690 HD11 ILE A 236     -40.006  33.836  -3.308  1.00 81.82           H  
ATOM   3691 HD12 ILE A 236     -38.916  33.100  -2.110  1.00 81.82           H  
ATOM   3692 HD13 ILE A 236     -40.636  33.356  -1.726  1.00 81.82           H  
ATOM   3693  N   LYS A 237     -38.508  37.171   2.518  1.00 73.06           N  
ATOM   3694  H   LYS A 237     -39.356  37.644   2.240  1.00 73.06           H  
ATOM   3695  CA  LYS A 237     -38.166  37.165   3.939  1.00 73.06           C  
ATOM   3696  HA  LYS A 237     -37.112  36.915   4.055  1.00 73.06           H  
ATOM   3697  C   LYS A 237     -38.985  36.094   4.651  1.00 73.06           C  
ATOM   3698  CB  LYS A 237     -38.387  38.563   4.532  1.00 73.06           C  
ATOM   3699  HB2 LYS A 237     -39.437  38.840   4.430  1.00 73.06           H  
ATOM   3700  HB3 LYS A 237     -37.775  39.274   3.976  1.00 73.06           H  
ATOM   3701  O   LYS A 237     -40.213  36.134   4.642  1.00 73.06           O  
ATOM   3702  CG  LYS A 237     -37.976  38.636   6.008  1.00 73.06           C  
ATOM   3703  HG2 LYS A 237     -36.908  38.436   6.093  1.00 73.06           H  
ATOM   3704  HG3 LYS A 237     -38.515  37.874   6.572  1.00 73.06           H  
ATOM   3705  CD  LYS A 237     -38.297  40.005   6.623  1.00 73.06           C  
ATOM   3706  HD2 LYS A 237     -39.372  40.172   6.560  1.00 73.06           H  
ATOM   3707  HD3 LYS A 237     -37.771  40.796   6.089  1.00 73.06           H  
ATOM   3708  CE  LYS A 237     -37.850  39.968   8.089  1.00 73.06           C  
ATOM   3709  HE2 LYS A 237     -38.041  38.965   8.471  1.00 73.06           H  
ATOM   3710  HE3 LYS A 237     -36.773  40.127   8.145  1.00 73.06           H  
ATOM   3711  NZ  LYS A 237     -38.574  40.930   8.949  1.00 73.06           N  
ATOM   3712  HZ1 LYS A 237     -39.539  41.005   8.661  1.00 73.06           H  
ATOM   3713  HZ2 LYS A 237     -38.614  40.539   9.879  1.00 73.06           H  
ATOM   3714  HZ3 LYS A 237     -38.136  41.841   8.959  1.00 73.06           H  
ATOM   3715  N   LEU A 238     -38.292  35.172   5.296  1.00 76.82           N  
ATOM   3716  H   LEU A 238     -37.284  35.211   5.234  1.00 76.82           H  
ATOM   3717  CA  LEU A 238     -38.852  34.221   6.244  1.00 76.82           C  
ATOM   3718  HA  LEU A 238     -39.933  34.151   6.126  1.00 76.82           H  
ATOM   3719  C   LEU A 238     -38.536  34.759   7.638  1.00 76.82           C  
ATOM   3720  CB  LEU A 238     -38.216  32.842   5.995  1.00 76.82           C  
ATOM   3721  HB2 LEU A 238     -37.141  32.947   6.146  1.00 76.82           H  
ATOM   3722  HB3 LEU A 238     -38.585  32.133   6.735  1.00 76.82           H  
ATOM   3723  O   LEU A 238     -37.369  34.946   7.965  1.00 76.82           O  
ATOM   3724  CG  LEU A 238     -38.453  32.277   4.583  1.00 76.82           C  
ATOM   3725  HG  LEU A 238     -38.282  33.045   3.829  1.00 76.82           H  
ATOM   3726  CD1 LEU A 238     -37.476  31.133   4.318  1.00 76.82           C  
ATOM   3727 HD11 LEU A 238     -37.673  30.690   3.342  1.00 76.82           H  
ATOM   3728 HD12 LEU A 238     -37.575  30.371   5.091  1.00 76.82           H  
ATOM   3729 HD13 LEU A 238     -36.456  31.518   4.326  1.00 76.82           H  
ATOM   3730  CD2 LEU A 238     -39.870  31.736   4.422  1.00 76.82           C  
ATOM   3731 HD21 LEU A 238     -40.067  31.569   3.363  1.00 76.82           H  
ATOM   3732 HD22 LEU A 238     -39.943  30.790   4.959  1.00 76.82           H  
ATOM   3733 HD23 LEU A 238     -40.602  32.449   4.800  1.00 76.82           H  
ATOM   3734  N   ASP A 239     -39.556  35.055   8.436  1.00 65.32           N  
ATOM   3735  H   ASP A 239     -40.499  34.907   8.107  1.00 65.32           H  
ATOM   3736  CA  ASP A 239     -39.400  35.585   9.794  1.00 65.32           C  
ATOM   3737  HA  ASP A 239     -38.360  35.512  10.110  1.00 65.32           H  
ATOM   3738  C   ASP A 239     -40.243  34.738  10.746  1.00 65.32           C  
ATOM   3739  CB  ASP A 239     -39.803  37.073   9.804  1.00 65.32           C  
ATOM   3740  HB2 ASP A 239     -40.882  37.166   9.680  1.00 65.32           H  
ATOM   3741  HB3 ASP A 239     -39.340  37.553   8.941  1.00 65.32           H  
ATOM   3742  O   ASP A 239     -41.474  34.678  10.609  1.00 65.32           O  
ATOM   3743  CG  ASP A 239     -39.378  37.838  11.062  1.00 65.32           C  
ATOM   3744  OD1 ASP A 239     -39.263  37.214  12.134  1.00 65.32           O  
ATOM   3745  OD2 ASP A 239     -39.147  39.070  10.935  1.00 65.32           O  
ATOM   3746  N   ALA A 240     -39.593  34.068  11.697  1.00 65.75           N  
ATOM   3747  H   ALA A 240     -38.591  34.162  11.775  1.00 65.75           H  
ATOM   3748  CA  ALA A 240     -40.281  33.211  12.657  1.00 65.75           C  
ATOM   3749  HA  ALA A 240     -40.790  32.414  12.114  1.00 65.75           H  
ATOM   3750  C   ALA A 240     -41.345  33.988  13.457  1.00 65.75           C  
ATOM   3751  CB  ALA A 240     -39.230  32.578  13.575  1.00 65.75           C  
ATOM   3752  HB1 ALA A 240     -39.707  31.853  14.235  1.00 65.75           H  
ATOM   3753  HB2 ALA A 240     -38.472  32.068  12.980  1.00 65.75           H  
ATOM   3754  HB3 ALA A 240     -38.748  33.349  14.176  1.00 65.75           H  
ATOM   3755  O   ALA A 240     -42.416  33.452  13.748  1.00 65.75           O  
ATOM   3756  N   ALA A 241     -41.116  35.279  13.740  1.00 62.96           N  
ATOM   3757  H   ALA A 241     -40.258  35.701  13.417  1.00 62.96           H  
ATOM   3758  CA  ALA A 241     -42.045  36.104  14.514  1.00 62.96           C  
ATOM   3759  HA  ALA A 241     -42.215  35.618  15.475  1.00 62.96           H  
ATOM   3760  C   ALA A 241     -43.417  36.273  13.834  1.00 62.96           C  
ATOM   3761  CB  ALA A 241     -41.383  37.462  14.772  1.00 62.96           C  
ATOM   3762  HB1 ALA A 241     -42.028  38.071  15.406  1.00 62.96           H  
ATOM   3763  HB2 ALA A 241     -40.426  37.318  15.273  1.00 62.96           H  
ATOM   3764  HB3 ALA A 241     -41.213  37.982  13.829  1.00 62.96           H  
ATOM   3765  O   ALA A 241     -44.439  36.366  14.514  1.00 62.96           O  
ATOM   3766  N   THR A 242     -43.467  36.265  12.496  1.00 64.21           N  
ATOM   3767  H   THR A 242     -42.595  36.164  11.997  1.00 64.21           H  
ATOM   3768  CA  THR A 242     -44.728  36.371  11.737  1.00 64.21           C  
ATOM   3769  HA  THR A 242     -45.378  37.067  12.268  1.00 64.21           H  
ATOM   3770  C   THR A 242     -45.530  35.070  11.660  1.00 64.21           C  
ATOM   3771  CB  THR A 242     -44.519  36.947  10.326  1.00 64.21           C  
ATOM   3772  HB  THR A 242     -45.405  36.745   9.724  1.00 64.21           H  
ATOM   3773  O   THR A 242     -46.688  35.097  11.249  1.00 64.21           O  
ATOM   3774  CG2 THR A 242     -44.338  38.463  10.375  1.00 64.21           C  
ATOM   3775 HG21 THR A 242     -45.212  38.928  10.832  1.00 64.21           H  
ATOM   3776 HG22 THR A 242     -44.222  38.845   9.361  1.00 64.21           H  
ATOM   3777 HG23 THR A 242     -43.449  38.711  10.954  1.00 64.21           H  
ATOM   3778  OG1 THR A 242     -43.393  36.431   9.650  1.00 64.21           O  
ATOM   3779  HG1 THR A 242     -42.954  35.739  10.150  1.00 64.21           H  
ATOM   3780  N   MET A 243     -44.960  33.937  12.081  1.00 64.26           N  
ATOM   3781  H   MET A 243     -44.025  33.977  12.460  1.00 64.26           H  
ATOM   3782  CA  MET A 243     -45.583  32.609  11.969  1.00 64.26           C  
ATOM   3783  HA  MET A 243     -46.414  32.679  11.267  1.00 64.26           H  
ATOM   3784  C   MET A 243     -46.204  32.103  13.277  1.00 64.26           C  
ATOM   3785  CB  MET A 243     -44.592  31.599  11.377  1.00 64.26           C  
ATOM   3786  HB2 MET A 243     -43.715  31.518  12.020  1.00 64.26           H  
ATOM   3787  HB3 MET A 243     -45.065  30.620  11.313  1.00 64.26           H  
ATOM   3788  O   MET A 243     -46.418  30.902  13.440  1.00 64.26           O  
ATOM   3789  CG  MET A 243     -44.158  31.999   9.970  1.00 64.26           C  
ATOM   3790  HG2 MET A 243     -43.586  32.925  10.039  1.00 64.26           H  
ATOM   3791  HG3 MET A 243     -45.036  32.180   9.350  1.00 64.26           H  
ATOM   3792  SD  MET A 243     -43.134  30.742   9.172  1.00 64.26           S  
ATOM   3793  CE  MET A 243     -42.282  31.827   8.002  1.00 64.26           C  
ATOM   3794  HE1 MET A 243     -42.936  32.058   7.161  1.00 64.26           H  
ATOM   3795  HE2 MET A 243     -41.995  32.752   8.503  1.00 64.26           H  
ATOM   3796  HE3 MET A 243     -41.370  31.341   7.657  1.00 64.26           H  
ATOM   3797  N   GLN A 244     -46.529  32.993  14.218  1.00 61.49           N  
ATOM   3798  H   GLN A 244     -46.332  33.969  14.048  1.00 61.49           H  
ATOM   3799  CA  GLN A 244     -47.192  32.606  15.465  1.00 61.49           C  
ATOM   3800  HA  GLN A 244     -46.605  31.820  15.942  1.00 61.49           H  
ATOM   3801  C   GLN A 244     -48.597  32.046  15.197  1.00 61.49           C  
ATOM   3802  CB  GLN A 244     -47.268  33.794  16.430  1.00 61.49           C  
ATOM   3803  HB2 GLN A 244     -47.902  33.506  17.269  1.00 61.49           H  
ATOM   3804  HB3 GLN A 244     -47.725  34.647  15.929  1.00 61.49           H  
ATOM   3805  O   GLN A 244     -49.558  32.791  14.995  1.00 61.49           O  
ATOM   3806  CG  GLN A 244     -45.897  34.203  16.984  1.00 61.49           C  
ATOM   3807  HG2 GLN A 244     -45.259  34.548  16.170  1.00 61.49           H  
ATOM   3808  HG3 GLN A 244     -45.420  33.338  17.446  1.00 61.49           H  
ATOM   3809  CD  GLN A 244     -46.004  35.307  18.032  1.00 61.49           C  
ATOM   3810  NE2 GLN A 244     -44.890  35.811  18.514  1.00 61.49           N  
ATOM   3811 HE21 GLN A 244     -44.976  36.549  19.198  1.00 61.49           H  
ATOM   3812 HE22 GLN A 244     -43.996  35.515  18.150  1.00 61.49           H  
ATOM   3813  OE1 GLN A 244     -47.078  35.704  18.471  1.00 61.49           O  
ATOM   3814  N   GLN A 245     -48.741  30.722  15.228  1.00 61.65           N  
ATOM   3815  H   GLN A 245     -47.912  30.150  15.310  1.00 61.65           H  
ATOM   3816  CA  GLN A 245     -50.052  30.081  15.183  1.00 61.65           C  
ATOM   3817  HA  GLN A 245     -50.652  30.626  14.454  1.00 61.65           H  
ATOM   3818  C   GLN A 245     -50.769  30.183  16.543  1.00 61.65           C  
ATOM   3819  CB  GLN A 245     -49.938  28.630  14.693  1.00 61.65           C  
ATOM   3820  HB2 GLN A 245     -50.897  28.137  14.856  1.00 61.65           H  
ATOM   3821  HB3 GLN A 245     -49.179  28.096  15.266  1.00 61.65           H  
ATOM   3822  O   GLN A 245     -50.118  30.208  17.593  1.00 61.65           O  
ATOM   3823  CG  GLN A 245     -49.607  28.572  13.192  1.00 61.65           C  
ATOM   3824  HG2 GLN A 245     -48.568  28.862  13.036  1.00 61.65           H  
ATOM   3825  HG3 GLN A 245     -50.241  29.280  12.658  1.00 61.65           H  
ATOM   3826  CD  GLN A 245     -49.835  27.194  12.577  1.00 61.65           C  
ATOM   3827  NE2 GLN A 245     -49.788  27.084  11.268  1.00 61.65           N  
ATOM   3828 HE21 GLN A 245     -49.903  26.148  10.908  1.00 61.65           H  
ATOM   3829 HE22 GLN A 245     -49.507  27.871  10.700  1.00 61.65           H  
ATOM   3830  OE1 GLN A 245     -50.083  26.198  13.234  1.00 61.65           O  
ATOM   3831  N   PRO A 246     -52.114  30.254  16.561  1.00 64.92           N  
ATOM   3832  CA  PRO A 246     -52.882  30.162  17.797  1.00 64.92           C  
ATOM   3833  HA  PRO A 246     -52.571  30.947  18.485  1.00 64.92           H  
ATOM   3834  C   PRO A 246     -52.641  28.795  18.449  1.00 64.92           C  
ATOM   3835  CB  PRO A 246     -54.344  30.392  17.400  1.00 64.92           C  
ATOM   3836  HB2 PRO A 246     -55.033  29.800  18.003  1.00 64.92           H  
ATOM   3837  HB3 PRO A 246     -54.579  31.452  17.490  1.00 64.92           H  
ATOM   3838  O   PRO A 246     -52.872  27.752  17.842  1.00 64.92           O  
ATOM   3839  CG  PRO A 246     -54.392  29.990  15.926  1.00 64.92           C  
ATOM   3840  HG2 PRO A 246     -55.167  30.531  15.383  1.00 64.92           H  
ATOM   3841  HG3 PRO A 246     -54.555  28.914  15.849  1.00 64.92           H  
ATOM   3842  CD  PRO A 246     -52.997  30.327  15.408  1.00 64.92           C  
ATOM   3843  HD2 PRO A 246     -52.986  31.342  15.011  1.00 64.92           H  
ATOM   3844  HD3 PRO A 246     -52.713  29.617  14.632  1.00 64.92           H  
ATOM   3845  N   VAL A 247     -52.145  28.815  19.683  1.00 63.58           N  
ATOM   3846  H   VAL A 247     -51.983  29.708  20.126  1.00 63.58           H  
ATOM   3847  CA  VAL A 247     -51.855  27.615  20.472  1.00 63.58           C  
ATOM   3848  HA  VAL A 247     -51.466  26.836  19.817  1.00 63.58           H  
ATOM   3849  C   VAL A 247     -53.165  27.121  21.071  1.00 63.58           C  
ATOM   3850  CB  VAL A 247     -50.784  27.929  21.532  1.00 63.58           C  
ATOM   3851  HB  VAL A 247     -51.098  28.786  22.128  1.00 63.58           H  
ATOM   3852  O   VAL A 247     -53.895  27.900  21.683  1.00 63.58           O  
ATOM   3853  CG1 VAL A 247     -50.471  26.761  22.457  1.00 63.58           C  
ATOM   3854 HG11 VAL A 247     -49.771  27.075  23.232  1.00 63.58           H  
ATOM   3855 HG12 VAL A 247     -50.032  25.941  21.887  1.00 63.58           H  
ATOM   3856 HG13 VAL A 247     -51.388  26.419  22.937  1.00 63.58           H  
ATOM   3857  CG2 VAL A 247     -49.465  28.256  20.828  1.00 63.58           C  
ATOM   3858 HG21 VAL A 247     -49.599  29.079  20.126  1.00 63.58           H  
ATOM   3859 HG22 VAL A 247     -49.117  27.392  20.263  1.00 63.58           H  
ATOM   3860 HG23 VAL A 247     -48.709  28.510  21.571  1.00 63.58           H  
ATOM   3861  N   SER A 248     -53.492  25.849  20.846  1.00 70.26           N  
ATOM   3862  H   SER A 248     -52.817  25.234  20.414  1.00 70.26           H  
ATOM   3863  CA  SER A 248     -54.701  25.260  21.417  1.00 70.26           C  
ATOM   3864  HA  SER A 248     -55.522  25.965  21.288  1.00 70.26           H  
ATOM   3865  C   SER A 248     -54.519  25.020  22.915  1.00 70.26           C  
ATOM   3866  CB  SER A 248     -55.073  23.967  20.686  1.00 70.26           C  
ATOM   3867  HB2 SER A 248     -56.080  23.674  20.984  1.00 70.26           H  
ATOM   3868  HB3 SER A 248     -55.067  24.139  19.610  1.00 70.26           H  
ATOM   3869  O   SER A 248     -53.403  24.791  23.379  1.00 70.26           O  
ATOM   3870  OG  SER A 248     -54.190  22.912  21.005  1.00 70.26           O  
ATOM   3871  HG  SER A 248     -53.323  23.107  20.641  1.00 70.26           H  
ATOM   3872  N   ASP A 249     -55.613  24.995  23.676  1.00 72.61           N  
ATOM   3873  H   ASP A 249     -56.500  25.288  23.292  1.00 72.61           H  
ATOM   3874  CA  ASP A 249     -55.553  24.657  25.105  1.00 72.61           C  
ATOM   3875  HA  ASP A 249     -54.919  25.380  25.618  1.00 72.61           H  
ATOM   3876  C   ASP A 249     -54.915  23.285  25.360  1.00 72.61           C  
ATOM   3877  CB  ASP A 249     -56.967  24.709  25.704  1.00 72.61           C  
ATOM   3878  HB2 ASP A 249     -56.962  24.193  26.664  1.00 72.61           H  
ATOM   3879  HB3 ASP A 249     -57.665  24.192  25.046  1.00 72.61           H  
ATOM   3880  O   ASP A 249     -54.197  23.112  26.342  1.00 72.61           O  
ATOM   3881  CG  ASP A 249     -57.440  26.141  25.952  1.00 72.61           C  
ATOM   3882  OD1 ASP A 249     -56.577  27.037  26.095  1.00 72.61           O  
ATOM   3883  OD2 ASP A 249     -58.667  26.362  26.050  1.00 72.61           O  
ATOM   3884  N   ALA A 250     -55.093  22.337  24.434  1.00 74.94           N  
ATOM   3885  H   ALA A 250     -55.635  22.565  23.613  1.00 74.94           H  
ATOM   3886  CA  ALA A 250     -54.456  21.026  24.504  1.00 74.94           C  
ATOM   3887  HA  ALA A 250     -54.711  20.566  25.459  1.00 74.94           H  
ATOM   3888  C   ALA A 250     -52.921  21.110  24.430  1.00 74.94           C  
ATOM   3889  CB  ALA A 250     -55.026  20.159  23.374  1.00 74.94           C  
ATOM   3890  HB1 ALA A 250     -56.109  20.083  23.475  1.00 74.94           H  
ATOM   3891  HB2 ALA A 250     -54.779  20.592  22.404  1.00 74.94           H  
ATOM   3892  HB3 ALA A 250     -54.594  19.160  23.435  1.00 74.94           H  
ATOM   3893  O   ALA A 250     -52.231  20.377  25.136  1.00 74.94           O  
ATOM   3894  N   ASP A 251     -52.377  22.022  23.619  1.00 73.19           N  
ATOM   3895  H   ASP A 251     -52.991  22.656  23.127  1.00 73.19           H  
ATOM   3896  CA  ASP A 251     -50.930  22.224  23.508  1.00 73.19           C  
ATOM   3897  HA  ASP A 251     -50.440  21.270  23.312  1.00 73.19           H  
ATOM   3898  C   ASP A 251     -50.351  22.817  24.803  1.00 73.19           C  
ATOM   3899  CB  ASP A 251     -50.619  23.178  22.354  1.00 73.19           C  
ATOM   3900  HB2 ASP A 251     -51.122  24.124  22.555  1.00 73.19           H  
ATOM   3901  HB3 ASP A 251     -49.546  23.367  22.333  1.00 73.19           H  
ATOM   3902  O   ASP A 251     -49.318  22.353  25.286  1.00 73.19           O  
ATOM   3903  CG  ASP A 251     -51.034  22.697  20.970  1.00 73.19           C  
ATOM   3904  OD1 ASP A 251     -50.624  21.601  20.540  1.00 73.19           O  
ATOM   3905  OD2 ASP A 251     -51.604  23.517  20.206  1.00 73.19           O  
ATOM   3906  N   ILE A 252     -51.044  23.799  25.394  1.00 75.29           N  
ATOM   3907  H   ILE A 252     -51.905  24.089  24.954  1.00 75.29           H  
ATOM   3908  CA  ILE A 252     -50.664  24.428  26.674  1.00 75.29           C  
ATOM   3909  HA  ILE A 252     -49.661  24.845  26.586  1.00 75.29           H  
ATOM   3910  C   ILE A 252     -50.634  23.374  27.780  1.00 75.29           C  
ATOM   3911  CB  ILE A 252     -51.654  25.562  27.046  1.00 75.29           C  
ATOM   3912  HB  ILE A 252     -52.653  25.133  27.126  1.00 75.29           H  
ATOM   3913  O   ILE A 252     -49.687  23.310  28.564  1.00 75.29           O  
ATOM   3914  CG1 ILE A 252     -51.685  26.649  25.951  1.00 75.29           C  
ATOM   3915 HG12 ILE A 252     -51.946  26.175  25.005  1.00 75.29           H  
ATOM   3916 HG13 ILE A 252     -50.697  27.097  25.851  1.00 75.29           H  
ATOM   3917  CG2 ILE A 252     -51.304  26.194  28.407  1.00 75.29           C  
ATOM   3918 HG21 ILE A 252     -52.079  26.904  28.695  1.00 75.29           H  
ATOM   3919 HG22 ILE A 252     -50.350  26.720  28.348  1.00 75.29           H  
ATOM   3920 HG23 ILE A 252     -51.250  25.443  29.195  1.00 75.29           H  
ATOM   3921  CD1 ILE A 252     -52.718  27.762  26.172  1.00 75.29           C  
ATOM   3922 HD11 ILE A 252     -53.703  27.330  26.348  1.00 75.29           H  
ATOM   3923 HD12 ILE A 252     -52.762  28.391  25.283  1.00 75.29           H  
ATOM   3924 HD13 ILE A 252     -52.435  28.385  27.021  1.00 75.29           H  
ATOM   3925  N   GLN A 253     -51.660  22.523  27.811  1.00 78.09           N  
ATOM   3926  H   GLN A 253     -52.417  22.655  27.155  1.00 78.09           H  
ATOM   3927  CA  GLN A 253     -51.779  21.449  28.787  1.00 78.09           C  
ATOM   3928  HA  GLN A 253     -51.628  21.881  29.776  1.00 78.09           H  
ATOM   3929  C   GLN A 253     -50.678  20.405  28.605  1.00 78.09           C  
ATOM   3930  CB  GLN A 253     -53.206  20.892  28.699  1.00 78.09           C  
ATOM   3931  HB2 GLN A 253     -53.860  21.737  28.484  1.00 78.09           H  
ATOM   3932  HB3 GLN A 253     -53.294  20.181  27.877  1.00 78.09           H  
ATOM   3933  O   GLN A 253     -50.045  20.019  29.583  1.00 78.09           O  
ATOM   3934  CG  GLN A 253     -53.690  20.255  30.008  1.00 78.09           C  
ATOM   3935  HG2 GLN A 253     -53.497  19.182  29.986  1.00 78.09           H  
ATOM   3936  HG3 GLN A 253     -53.133  20.671  30.847  1.00 78.09           H  
ATOM   3937  CD  GLN A 253     -55.178  20.503  30.268  1.00 78.09           C  
ATOM   3938  NE2 GLN A 253     -55.627  20.310  31.487  1.00 78.09           N  
ATOM   3939 HE21 GLN A 253     -54.995  19.982  32.203  1.00 78.09           H  
ATOM   3940 HE22 GLN A 253     -56.605  20.514  31.637  1.00 78.09           H  
ATOM   3941  OE1 GLN A 253     -55.970  20.879  29.417  1.00 78.09           O  
ATOM   3942  N   SER A 254     -50.348  20.045  27.359  1.00 76.02           N  
ATOM   3943  H   SER A 254     -50.914  20.374  26.590  1.00 76.02           H  
ATOM   3944  CA  SER A 254     -49.251  19.112  27.088  1.00 76.02           C  
ATOM   3945  HA  SER A 254     -49.437  18.212  27.675  1.00 76.02           H  
ATOM   3946  C   SER A 254     -47.882  19.652  27.514  1.00 76.02           C  
ATOM   3947  CB  SER A 254     -49.238  18.715  25.610  1.00 76.02           C  
ATOM   3948  HB2 SER A 254     -50.257  18.511  25.280  1.00 76.02           H  
ATOM   3949  HB3 SER A 254     -48.657  17.799  25.501  1.00 76.02           H  
ATOM   3950  O   SER A 254     -47.080  18.907  28.075  1.00 76.02           O  
ATOM   3951  OG  SER A 254     -48.662  19.711  24.785  1.00 76.02           O  
ATOM   3952  HG  SER A 254     -48.973  20.580  25.050  1.00 76.02           H  
ATOM   3953  N   TYR A 255     -47.621  20.948  27.305  1.00 73.52           N  
ATOM   3954  H   TYR A 255     -48.299  21.514  26.815  1.00 73.52           H  
ATOM   3955  CA  TYR A 255     -46.368  21.569  27.724  1.00 73.52           C  
ATOM   3956  HA  TYR A 255     -45.540  20.957  27.364  1.00 73.52           H  
ATOM   3957  C   TYR A 255     -46.269  21.635  29.251  1.00 73.52           C  
ATOM   3958  CB  TYR A 255     -46.241  22.960  27.094  1.00 73.52           C  
ATOM   3959  HB2 TYR A 255     -46.358  22.859  26.015  1.00 73.52           H  
ATOM   3960  HB3 TYR A 255     -47.049  23.596  27.454  1.00 73.52           H  
ATOM   3961  O   TYR A 255     -45.208  21.339  29.802  1.00 73.52           O  
ATOM   3962  CG  TYR A 255     -44.911  23.637  27.380  1.00 73.52           C  
ATOM   3963  CD1 TYR A 255     -44.708  24.306  28.603  1.00 73.52           C  
ATOM   3964  HD1 TYR A 255     -45.495  24.328  29.342  1.00 73.52           H  
ATOM   3965  CD2 TYR A 255     -43.866  23.579  26.436  1.00 73.52           C  
ATOM   3966  HD2 TYR A 255     -43.997  23.057  25.500  1.00 73.52           H  
ATOM   3967  CE1 TYR A 255     -43.469  24.905  28.885  1.00 73.52           C  
ATOM   3968  HE1 TYR A 255     -43.308  25.382  29.841  1.00 73.52           H  
ATOM   3969  CE2 TYR A 255     -42.635  24.209  26.698  1.00 73.52           C  
ATOM   3970  HE2 TYR A 255     -41.836  24.163  25.972  1.00 73.52           H  
ATOM   3971  OH  TYR A 255     -41.224  25.398  28.253  1.00 73.52           O  
ATOM   3972  HH  TYR A 255     -41.098  25.351  29.203  1.00 73.52           H  
ATOM   3973  CZ  TYR A 255     -42.429  24.858  27.933  1.00 73.52           C  
ATOM   3974  N   TYR A 256     -47.366  21.987  29.935  1.00 75.61           N  
ATOM   3975  H   TYR A 256     -48.205  22.211  29.419  1.00 75.61           H  
ATOM   3976  CA  TYR A 256     -47.426  22.001  31.399  1.00 75.61           C  
ATOM   3977  HA  TYR A 256     -46.650  22.667  31.776  1.00 75.61           H  
ATOM   3978  C   TYR A 256     -47.167  20.612  31.987  1.00 75.61           C  
ATOM   3979  CB  TYR A 256     -48.790  22.521  31.870  1.00 75.61           C  
ATOM   3980  HB2 TYR A 256     -49.573  21.861  31.496  1.00 75.61           H  
ATOM   3981  HB3 TYR A 256     -48.965  23.505  31.434  1.00 75.61           H  
ATOM   3982  O   TYR A 256     -46.336  20.480  32.882  1.00 75.61           O  
ATOM   3983  CG  TYR A 256     -48.919  22.627  33.382  1.00 75.61           C  
ATOM   3984  CD1 TYR A 256     -49.530  21.597  34.127  1.00 75.61           C  
ATOM   3985  HD1 TYR A 256     -49.881  20.705  33.629  1.00 75.61           H  
ATOM   3986  CD2 TYR A 256     -48.434  23.770  34.044  1.00 75.61           C  
ATOM   3987  HD2 TYR A 256     -47.943  24.549  33.480  1.00 75.61           H  
ATOM   3988  CE1 TYR A 256     -49.678  21.733  35.523  1.00 75.61           C  
ATOM   3989  HE1 TYR A 256     -50.150  20.950  36.100  1.00 75.61           H  
ATOM   3990  CE2 TYR A 256     -48.582  23.912  35.435  1.00 75.61           C  
ATOM   3991  HE2 TYR A 256     -48.220  24.799  35.934  1.00 75.61           H  
ATOM   3992  OH  TYR A 256     -49.398  23.056  37.513  1.00 75.61           O  
ATOM   3993  HH  TYR A 256     -49.060  23.905  37.809  1.00 75.61           H  
ATOM   3994  CZ  TYR A 256     -49.213  22.894  36.177  1.00 75.61           C  
ATOM   3995  N   ASP A 257     -47.825  19.581  31.451  1.00 73.21           N  
ATOM   3996  H   ASP A 257     -48.528  19.762  30.748  1.00 73.21           H  
ATOM   3997  CA  ASP A 257     -47.671  18.202  31.915  1.00 73.21           C  
ATOM   3998  HA  ASP A 257     -47.840  18.169  32.992  1.00 73.21           H  
ATOM   3999  C   ASP A 257     -46.250  17.667  31.676  1.00 73.21           C  
ATOM   4000  CB  ASP A 257     -48.722  17.305  31.235  1.00 73.21           C  
ATOM   4001  HB2 ASP A 257     -48.696  17.476  30.159  1.00 73.21           H  
ATOM   4002  HB3 ASP A 257     -48.452  16.264  31.410  1.00 73.21           H  
ATOM   4003  O   ASP A 257     -45.725  16.937  32.514  1.00 73.21           O  
ATOM   4004  CG  ASP A 257     -50.155  17.505  31.757  1.00 73.21           C  
ATOM   4005  OD1 ASP A 257     -50.321  18.048  32.877  1.00 73.21           O  
ATOM   4006  OD2 ASP A 257     -51.089  17.057  31.051  1.00 73.21           O  
ATOM   4007  N   GLN A 258     -45.594  18.058  30.577  1.00 68.78           N  
ATOM   4008  H   GLN A 258     -46.087  18.624  29.901  1.00 68.78           H  
ATOM   4009  CA  GLN A 258     -44.207  17.667  30.292  1.00 68.78           C  
ATOM   4010  HA  GLN A 258     -44.078  16.621  30.570  1.00 68.78           H  
ATOM   4011  C   GLN A 258     -43.153  18.442  31.100  1.00 68.78           C  
ATOM   4012  CB  GLN A 258     -43.920  17.802  28.789  1.00 68.78           C  
ATOM   4013  HB2 GLN A 258     -44.299  18.757  28.425  1.00 68.78           H  
ATOM   4014  HB3 GLN A 258     -42.842  17.783  28.633  1.00 68.78           H  
ATOM   4015  O   GLN A 258     -42.060  17.920  31.303  1.00 68.78           O  
ATOM   4016  CG  GLN A 258     -44.533  16.647  27.984  1.00 68.78           C  
ATOM   4017  HG2 GLN A 258     -45.615  16.647  28.110  1.00 68.78           H  
ATOM   4018  HG3 GLN A 258     -44.145  15.703  28.368  1.00 68.78           H  
ATOM   4019  CD  GLN A 258     -44.217  16.727  26.494  1.00 68.78           C  
ATOM   4020  NE2 GLN A 258     -44.595  15.731  25.722  1.00 68.78           N  
ATOM   4021 HE21 GLN A 258     -44.376  15.853  24.743  1.00 68.78           H  
ATOM   4022 HE22 GLN A 258     -45.118  14.957  26.106  1.00 68.78           H  
ATOM   4023  OE1 GLN A 258     -43.624  17.657  25.978  1.00 68.78           O  
ATOM   4024  N   HIS A 259     -43.454  19.660  31.566  1.00 67.66           N  
ATOM   4025  H   HIS A 259     -44.366  20.033  31.348  1.00 67.66           H  
ATOM   4026  CA  HIS A 259     -42.486  20.553  32.223  1.00 67.66           C  
ATOM   4027  HA  HIS A 259     -41.549  20.011  32.350  1.00 67.66           H  
ATOM   4028  C   HIS A 259     -42.899  20.974  33.646  1.00 67.66           C  
ATOM   4029  CB  HIS A 259     -42.179  21.765  31.325  1.00 67.66           C  
ATOM   4030  HB2 HIS A 259     -41.494  22.435  31.845  1.00 67.66           H  
ATOM   4031  HB3 HIS A 259     -43.100  22.316  31.136  1.00 67.66           H  
ATOM   4032  O   HIS A 259     -42.514  22.055  34.101  1.00 67.66           O  
ATOM   4033  CG  HIS A 259     -41.538  21.409  30.011  1.00 67.66           C  
ATOM   4034  CD2 HIS A 259     -40.198  21.372  29.739  1.00 67.66           C  
ATOM   4035  HD2 HIS A 259     -39.402  21.575  30.440  1.00 67.66           H  
ATOM   4036  ND1 HIS A 259     -42.198  21.087  28.851  1.00 67.66           N  
ATOM   4037  HD1 HIS A 259     -43.201  21.059  28.736  1.00 67.66           H  
ATOM   4038  CE1 HIS A 259     -41.277  20.860  27.898  1.00 67.66           C  
ATOM   4039  HE1 HIS A 259     -41.494  20.600  26.873  1.00 67.66           H  
ATOM   4040  NE2 HIS A 259     -40.039  21.028  28.396  1.00 67.66           N  
ATOM   4041  N   GLN A 260     -43.656  20.143  34.375  1.00 65.78           N  
ATOM   4042  H   GLN A 260     -44.000  19.303  33.933  1.00 65.78           H  
ATOM   4043  CA  GLN A 260     -44.108  20.448  35.747  1.00 65.78           C  
ATOM   4044  HA  GLN A 260     -44.805  21.285  35.706  1.00 65.78           H  
ATOM   4045  C   GLN A 260     -42.968  20.860  36.694  1.00 65.78           C  
ATOM   4046  CB  GLN A 260     -44.826  19.235  36.361  1.00 65.78           C  
ATOM   4047  HB2 GLN A 260     -44.264  18.323  36.160  1.00 65.78           H  
ATOM   4048  HB3 GLN A 260     -44.866  19.375  37.442  1.00 65.78           H  
ATOM   4049  O   GLN A 260     -43.147  21.741  37.543  1.00 65.78           O  
ATOM   4050  CG  GLN A 260     -46.267  19.086  35.864  1.00 65.78           C  
ATOM   4051  HG2 GLN A 260     -46.253  18.784  34.817  1.00 65.78           H  
ATOM   4052  HG3 GLN A 260     -46.779  20.046  35.939  1.00 65.78           H  
ATOM   4053  CD  GLN A 260     -47.070  18.049  36.644  1.00 65.78           C  
ATOM   4054  NE2 GLN A 260     -48.367  17.991  36.435  1.00 65.78           N  
ATOM   4055 HE21 GLN A 260     -48.845  17.220  36.880  1.00 65.78           H  
ATOM   4056 HE22 GLN A 260     -48.767  18.496  35.658  1.00 65.78           H  
ATOM   4057  OE1 GLN A 260     -46.578  17.273  37.448  1.00 65.78           O  
ATOM   4058  N   ASP A 261     -41.783  20.274  36.519  1.00 62.31           N  
ATOM   4059  H   ASP A 261     -41.741  19.478  35.900  1.00 62.31           H  
ATOM   4060  CA  ASP A 261     -40.600  20.537  37.343  1.00 62.31           C  
ATOM   4061  HA  ASP A 261     -40.817  20.256  38.373  1.00 62.31           H  
ATOM   4062  C   ASP A 261     -40.186  22.020  37.326  1.00 62.31           C  
ATOM   4063  CB  ASP A 261     -39.432  19.668  36.843  1.00 62.31           C  
ATOM   4064  HB2 ASP A 261     -38.561  19.867  37.468  1.00 62.31           H  
ATOM   4065  HB3 ASP A 261     -39.186  19.968  35.824  1.00 62.31           H  
ATOM   4066  O   ASP A 261     -39.747  22.553  38.344  1.00 62.31           O  
ATOM   4067  CG  ASP A 261     -39.706  18.159  36.865  1.00 62.31           C  
ATOM   4068  OD1 ASP A 261     -40.621  17.732  37.604  1.00 62.31           O  
ATOM   4069  OD2 ASP A 261     -38.987  17.449  36.131  1.00 62.31           O  
ATOM   4070  N   GLN A 262     -40.379  22.725  36.201  1.00 64.06           N  
ATOM   4071  H   GLN A 262     -40.847  22.268  35.431  1.00 64.06           H  
ATOM   4072  CA  GLN A 262     -40.020  24.145  36.070  1.00 64.06           C  
ATOM   4073  HA  GLN A 262     -39.034  24.295  36.511  1.00 64.06           H  
ATOM   4074  C   GLN A 262     -40.976  25.089  36.817  1.00 64.06           C  
ATOM   4075  CB  GLN A 262     -39.958  24.556  34.587  1.00 64.06           C  
ATOM   4076  HB2 GLN A 262     -40.889  24.283  34.090  1.00 64.06           H  
ATOM   4077  HB3 GLN A 262     -39.855  25.640  34.538  1.00 64.06           H  
ATOM   4078  O   GLN A 262     -40.608  26.226  37.116  1.00 64.06           O  
ATOM   4079  CG  GLN A 262     -38.770  23.937  33.836  1.00 64.06           C  
ATOM   4080  HG2 GLN A 262     -38.903  22.856  33.790  1.00 64.06           H  
ATOM   4081  HG3 GLN A 262     -37.852  24.143  34.386  1.00 64.06           H  
ATOM   4082  CD  GLN A 262     -38.602  24.468  32.409  1.00 64.06           C  
ATOM   4083  NE2 GLN A 262     -37.652  23.935  31.672  1.00 64.06           N  
ATOM   4084 HE21 GLN A 262     -37.113  23.157  32.024  1.00 64.06           H  
ATOM   4085 HE22 GLN A 262     -37.612  24.209  30.701  1.00 64.06           H  
ATOM   4086  OE1 GLN A 262     -39.281  25.371  31.928  1.00 64.06           O  
ATOM   4087  N   PHE A 263     -42.200  24.645  37.118  1.00 66.48           N  
ATOM   4088  H   PHE A 263     -42.429  23.692  36.873  1.00 66.48           H  
ATOM   4089  CA  PHE A 263     -43.259  25.476  37.710  1.00 66.48           C  
ATOM   4090  HA  PHE A 263     -42.938  26.518  37.685  1.00 66.48           H  
ATOM   4091  C   PHE A 263     -43.535  25.170  39.187  1.00 66.48           C  
ATOM   4092  CB  PHE A 263     -44.522  25.372  36.849  1.00 66.48           C  
ATOM   4093  HB2 PHE A 263     -45.304  25.998  37.280  1.00 66.48           H  
ATOM   4094  HB3 PHE A 263     -44.879  24.342  36.867  1.00 66.48           H  
ATOM   4095  O   PHE A 263     -44.438  25.757  39.794  1.00 66.48           O  
ATOM   4096  CG  PHE A 263     -44.305  25.811  35.415  1.00 66.48           C  
ATOM   4097  CD1 PHE A 263     -44.017  27.158  35.131  1.00 66.48           C  
ATOM   4098  HD1 PHE A 263     -43.962  27.879  35.934  1.00 66.48           H  
ATOM   4099  CD2 PHE A 263     -44.353  24.874  34.368  1.00 66.48           C  
ATOM   4100  HD2 PHE A 263     -44.552  23.833  34.576  1.00 66.48           H  
ATOM   4101  CE1 PHE A 263     -43.801  27.572  33.804  1.00 66.48           C  
ATOM   4102  HE1 PHE A 263     -43.594  28.610  33.586  1.00 66.48           H  
ATOM   4103  CE2 PHE A 263     -44.133  25.286  33.042  1.00 66.48           C  
ATOM   4104  HE2 PHE A 263     -44.171  24.557  32.246  1.00 66.48           H  
ATOM   4105  CZ  PHE A 263     -43.863  26.636  32.760  1.00 66.48           C  
ATOM   4106  HZ  PHE A 263     -43.697  26.952  31.741  1.00 66.48           H  
ATOM   4107  N   THR A 264     -42.747  24.280  39.788  1.00 67.21           N  
ATOM   4108  H   THR A 264     -42.014  23.847  39.244  1.00 67.21           H  
ATOM   4109  CA  THR A 264     -42.869  23.902  41.195  1.00 67.21           C  
ATOM   4110  HA  THR A 264     -43.877  24.126  41.545  1.00 67.21           H  
ATOM   4111  C   THR A 264     -41.878  24.710  42.030  1.00 67.21           C  
ATOM   4112  CB  THR A 264     -42.668  22.386  41.348  1.00 67.21           C  
ATOM   4113  HB  THR A 264     -41.649  22.107  41.079  1.00 67.21           H  
ATOM   4114  O   THR A 264     -40.671  24.513  41.923  1.00 67.21           O  
ATOM   4115  CG2 THR A 264     -42.972  21.928  42.776  1.00 67.21           C  
ATOM   4116 HG21 THR A 264     -42.199  22.296  43.451  1.00 67.21           H  
ATOM   4117 HG22 THR A 264     -43.941  22.308  43.100  1.00 67.21           H  
ATOM   4118 HG23 THR A 264     -42.976  20.839  42.811  1.00 67.21           H  
ATOM   4119  OG1 THR A 264     -43.575  21.705  40.508  1.00 67.21           O  
ATOM   4120  HG1 THR A 264     -43.255  21.725  39.603  1.00 67.21           H  
ATOM   4121  N   GLN A 265     -42.355  25.630  42.880  1.00 64.49           N  
ATOM   4122  H   GLN A 265     -43.353  25.763  42.959  1.00 64.49           H  
ATOM   4123  CA  GLN A 265     -41.476  26.230  43.892  1.00 64.49           C  
ATOM   4124  HA  GLN A 265     -40.553  26.529  43.395  1.00 64.49           H  
ATOM   4125  C   GLN A 265     -41.160  25.178  44.974  1.00 64.49           C  
ATOM   4126  CB  GLN A 265     -42.083  27.495  44.520  1.00 64.49           C  
ATOM   4127  HB2 GLN A 265     -43.160  27.377  44.638  1.00 64.49           H  
ATOM   4128  HB3 GLN A 265     -41.644  27.637  45.507  1.00 64.49           H  
ATOM   4129  O   GLN A 265     -42.104  24.654  45.576  1.00 64.49           O  
ATOM   4130  CG  GLN A 265     -41.769  28.745  43.685  1.00 64.49           C  
ATOM   4131  HG2 GLN A 265     -42.242  28.651  42.708  1.00 64.49           H  
ATOM   4132  HG3 GLN A 265     -40.691  28.810  43.538  1.00 64.49           H  
ATOM   4133  CD  GLN A 265     -42.241  30.044  44.334  1.00 64.49           C  
ATOM   4134  NE2 GLN A 265     -41.843  31.179  43.800  1.00 64.49           N  
ATOM   4135 HE21 GLN A 265     -42.133  32.016  44.285  1.00 64.49           H  
ATOM   4136 HE22 GLN A 265     -41.185  31.172  43.034  1.00 64.49           H  
ATOM   4137  OE1 GLN A 265     -42.969  30.093  45.313  1.00 64.49           O  
ATOM   4138  N   PRO A 266     -39.878  24.873  45.254  1.00 66.64           N  
ATOM   4139  CA  PRO A 266     -39.504  23.886  46.267  1.00 66.64           C  
ATOM   4140  HA  PRO A 266     -39.951  22.929  45.997  1.00 66.64           H  
ATOM   4141  C   PRO A 266     -39.972  24.288  47.676  1.00 66.64           C  
ATOM   4142  CB  PRO A 266     -37.975  23.762  46.211  1.00 66.64           C  
ATOM   4143  HB2 PRO A 266     -37.664  22.717  46.215  1.00 66.64           H  
ATOM   4144  HB3 PRO A 266     -37.524  24.285  47.055  1.00 66.64           H  
ATOM   4145  O   PRO A 266     -40.090  25.474  47.990  1.00 66.64           O  
ATOM   4146  CG  PRO A 266     -37.555  24.454  44.916  1.00 66.64           C  
ATOM   4147  HG2 PRO A 266     -37.480  23.716  44.118  1.00 66.64           H  
ATOM   4148  HG3 PRO A 266     -36.609  24.982  45.035  1.00 66.64           H  
ATOM   4149  CD  PRO A 266     -38.693  25.417  44.606  1.00 66.64           C  
ATOM   4150  HD2 PRO A 266     -38.807  25.480  43.524  1.00 66.64           H  
ATOM   4151  HD3 PRO A 266     -38.471  26.398  45.025  1.00 66.64           H  
ATOM   4152  N   GLN A 267     -40.197  23.303  48.552  1.00 67.83           N  
ATOM   4153  H   GLN A 267     -40.043  22.351  48.252  1.00 67.83           H  
ATOM   4154  CA  GLN A 267     -40.528  23.531  49.964  1.00 67.83           C  
ATOM   4155  HA  GLN A 267     -41.416  24.163  50.007  1.00 67.83           H  
ATOM   4156  C   GLN A 267     -39.384  24.262  50.692  1.00 67.83           C  
ATOM   4157  CB  GLN A 267     -40.864  22.182  50.625  1.00 67.83           C  
ATOM   4158  HB2 GLN A 267     -40.011  21.511  50.518  1.00 67.83           H  
ATOM   4159  HB3 GLN A 267     -41.711  21.745  50.096  1.00 67.83           H  
ATOM   4160  O   GLN A 267     -38.217  23.874  50.592  1.00 67.83           O  
ATOM   4161  CG  GLN A 267     -41.215  22.293  52.119  1.00 67.83           C  
ATOM   4162  HG2 GLN A 267     -40.352  22.670  52.667  1.00 67.83           H  
ATOM   4163  HG3 GLN A 267     -42.039  22.996  52.248  1.00 67.83           H  
ATOM   4164  CD  GLN A 267     -41.625  20.959  52.741  1.00 67.83           C  
ATOM   4165  NE2 GLN A 267     -41.661  20.864  54.051  1.00 67.83           N  
ATOM   4166 HE21 GLN A 267     -41.842  19.934  54.402  1.00 67.83           H  
ATOM   4167 HE22 GLN A 267     -41.281  21.603  54.625  1.00 67.83           H  
ATOM   4168  OE1 GLN A 267     -41.958  19.990  52.081  1.00 67.83           O  
ATOM   4169  N   ARG A 268     -39.735  25.301  51.463  1.00 71.59           N  
ATOM   4170  H   ARG A 268     -40.718  25.527  51.521  1.00 71.59           H  
ATOM   4171  CA  ARG A 268     -38.808  26.075  52.305  1.00 71.59           C  
ATOM   4172  HA  ARG A 268     -37.807  25.653  52.213  1.00 71.59           H  
ATOM   4173  C   ARG A 268     -39.195  25.958  53.781  1.00 71.59           C  
ATOM   4174  CB  ARG A 268     -38.756  27.541  51.833  1.00 71.59           C  
ATOM   4175  HB2 ARG A 268     -38.267  28.138  52.603  1.00 71.59           H  
ATOM   4176  HB3 ARG A 268     -39.770  27.917  51.699  1.00 71.59           H  
ATOM   4177  O   ARG A 268     -40.365  26.083  54.137  1.00 71.59           O  
ATOM   4178  CG  ARG A 268     -37.962  27.703  50.527  1.00 71.59           C  
ATOM   4179  HG2 ARG A 268     -36.940  27.384  50.728  1.00 71.59           H  
ATOM   4180  HG3 ARG A 268     -38.389  27.077  49.743  1.00 71.59           H  
ATOM   4181  CD  ARG A 268     -37.940  29.163  50.059  1.00 71.59           C  
ATOM   4182  HD2 ARG A 268     -37.648  29.789  50.902  1.00 71.59           H  
ATOM   4183  HD3 ARG A 268     -38.946  29.442  49.744  1.00 71.59           H  
ATOM   4184  NE  ARG A 268     -36.990  29.382  48.948  1.00 71.59           N  
ATOM   4185  HE  ARG A 268     -36.507  28.586  48.556  1.00 71.59           H  
ATOM   4186  NH1 ARG A 268     -37.158  31.666  48.815  1.00 71.59           N  
ATOM   4187 HH11 ARG A 268     -36.853  32.533  48.397  1.00 71.59           H  
ATOM   4188 HH12 ARG A 268     -37.860  31.630  49.540  1.00 71.59           H  
ATOM   4189  NH2 ARG A 268     -35.747  30.564  47.475  1.00 71.59           N  
ATOM   4190 HH21 ARG A 268     -35.403  31.411  47.047  1.00 71.59           H  
ATOM   4191 HH22 ARG A 268     -35.337  29.673  47.234  1.00 71.59           H  
ATOM   4192  CZ  ARG A 268     -36.639  30.536  48.419  1.00 71.59           C  
ATOM   4193  N   THR A 269     -38.210  25.765  54.652  1.00 79.11           N  
ATOM   4194  H   THR A 269     -37.272  25.705  54.283  1.00 79.11           H  
ATOM   4195  CA  THR A 269     -38.375  25.560  56.104  1.00 79.11           C  
ATOM   4196  HA  THR A 269     -39.398  25.808  56.386  1.00 79.11           H  
ATOM   4197  C   THR A 269     -37.459  26.497  56.885  1.00 79.11           C  
ATOM   4198  CB  THR A 269     -38.080  24.105  56.534  1.00 79.11           C  
ATOM   4199  HB  THR A 269     -37.369  24.112  57.360  1.00 79.11           H  
ATOM   4200  O   THR A 269     -36.284  26.609  56.551  1.00 79.11           O  
ATOM   4201  CG2 THR A 269     -39.348  23.420  57.015  1.00 79.11           C  
ATOM   4202 HG21 THR A 269     -39.847  24.072  57.731  1.00 79.11           H  
ATOM   4203 HG22 THR A 269     -39.095  22.474  57.493  1.00 79.11           H  
ATOM   4204 HG23 THR A 269     -40.008  23.238  56.167  1.00 79.11           H  
ATOM   4205  OG1 THR A 269     -37.578  23.294  55.494  1.00 79.11           O  
ATOM   4206  HG1 THR A 269     -36.819  23.732  55.101  1.00 79.11           H  
ATOM   4207  N   ARG A 270     -37.971  27.173  57.920  1.00 77.39           N  
ATOM   4208  H   ARG A 270     -38.936  27.014  58.171  1.00 77.39           H  
ATOM   4209  CA  ARG A 270     -37.187  28.088  58.772  1.00 77.39           C  
ATOM   4210  HA  ARG A 270     -36.230  28.288  58.289  1.00 77.39           H  
ATOM   4211  C   ARG A 270     -36.881  27.446  60.123  1.00 77.39           C  
ATOM   4212  CB  ARG A 270     -37.929  29.424  58.913  1.00 77.39           C  
ATOM   4213  HB2 ARG A 270     -38.852  29.268  59.471  1.00 77.39           H  
ATOM   4214  HB3 ARG A 270     -38.189  29.776  57.915  1.00 77.39           H  
ATOM   4215  O   ARG A 270     -37.800  26.985  60.801  1.00 77.39           O  
ATOM   4216  CG  ARG A 270     -37.086  30.507  59.607  1.00 77.39           C  
ATOM   4217  HG2 ARG A 270     -36.156  30.660  59.058  1.00 77.39           H  
ATOM   4218  HG3 ARG A 270     -36.851  30.217  60.631  1.00 77.39           H  
ATOM   4219  CD  ARG A 270     -37.870  31.816  59.616  1.00 77.39           C  
ATOM   4220  HD2 ARG A 270     -38.240  31.997  58.607  1.00 77.39           H  
ATOM   4221  HD3 ARG A 270     -38.720  31.698  60.289  1.00 77.39           H  
ATOM   4222  NE  ARG A 270     -37.056  32.970  60.041  1.00 77.39           N  
ATOM   4223  HE  ARG A 270     -36.156  32.789  60.463  1.00 77.39           H  
ATOM   4224  NH1 ARG A 270     -38.684  34.524  59.623  1.00 77.39           N  
ATOM   4225 HH11 ARG A 270     -39.003  35.481  59.672  1.00 77.39           H  
ATOM   4226 HH12 ARG A 270     -39.311  33.753  59.444  1.00 77.39           H  
ATOM   4227  NH2 ARG A 270     -36.704  35.214  60.313  1.00 77.39           N  
ATOM   4228 HH21 ARG A 270     -37.019  36.173  60.353  1.00 77.39           H  
ATOM   4229 HH22 ARG A 270     -35.805  34.983  60.710  1.00 77.39           H  
ATOM   4230  CZ  ARG A 270     -37.470  34.222  59.995  1.00 77.39           C  
ATOM   4231  N   TYR A 271     -35.609  27.446  60.516  1.00 83.53           N  
ATOM   4232  H   TYR A 271     -34.930  27.922  59.939  1.00 83.53           H  
ATOM   4233  CA  TYR A 271     -35.129  26.848  61.766  1.00 83.53           C  
ATOM   4234  HA  TYR A 271     -35.971  26.442  62.326  1.00 83.53           H  
ATOM   4235  C   TYR A 271     -34.442  27.892  62.653  1.00 83.53           C  
ATOM   4236  CB  TYR A 271     -34.167  25.688  61.456  1.00 83.53           C  
ATOM   4237  HB2 TYR A 271     -33.742  25.331  62.394  1.00 83.53           H  
ATOM   4238  HB3 TYR A 271     -33.341  26.067  60.855  1.00 83.53           H  
ATOM   4239  O   TYR A 271     -33.714  28.743  62.151  1.00 83.53           O  
ATOM   4240  CG  TYR A 271     -34.794  24.502  60.744  1.00 83.53           C  
ATOM   4241  CD1 TYR A 271     -35.436  23.494  61.488  1.00 83.53           C  
ATOM   4242  HD1 TYR A 271     -35.499  23.575  62.563  1.00 83.53           H  
ATOM   4243  CD2 TYR A 271     -34.720  24.395  59.342  1.00 83.53           C  
ATOM   4244  HD2 TYR A 271     -34.237  25.170  58.766  1.00 83.53           H  
ATOM   4245  CE1 TYR A 271     -35.995  22.380  60.832  1.00 83.53           C  
ATOM   4246  HE1 TYR A 271     -36.486  21.597  61.391  1.00 83.53           H  
ATOM   4247  CE2 TYR A 271     -35.287  23.290  58.681  1.00 83.53           C  
ATOM   4248  HE2 TYR A 271     -35.233  23.221  57.605  1.00 83.53           H  
ATOM   4249  OH  TYR A 271     -36.530  21.237  58.795  1.00 83.53           O  
ATOM   4250  HH  TYR A 271     -36.454  21.294  57.839  1.00 83.53           H  
ATOM   4251  CZ  TYR A 271     -35.940  22.284  59.426  1.00 83.53           C  
ATOM   4252  N   SER A 272     -34.605  27.765  63.968  1.00 84.93           N  
ATOM   4253  H   SER A 272     -35.244  27.054  64.294  1.00 84.93           H  
ATOM   4254  CA  SER A 272     -33.813  28.463  64.988  1.00 84.93           C  
ATOM   4255  HA  SER A 272     -33.133  29.162  64.503  1.00 84.93           H  
ATOM   4256  C   SER A 272     -32.984  27.452  65.792  1.00 84.93           C  
ATOM   4257  CB  SER A 272     -34.728  29.255  65.927  1.00 84.93           C  
ATOM   4258  HB2 SER A 272     -34.148  29.550  66.802  1.00 84.93           H  
ATOM   4259  HB3 SER A 272     -35.560  28.629  66.252  1.00 84.93           H  
ATOM   4260  O   SER A 272     -33.470  26.359  66.072  1.00 84.93           O  
ATOM   4261  OG  SER A 272     -35.215  30.445  65.355  1.00 84.93           O  
ATOM   4262  HG  SER A 272     -35.884  30.261  64.692  1.00 84.93           H  
ATOM   4263  N   ILE A 273     -31.755  27.785  66.192  1.00 83.27           N  
ATOM   4264  H   ILE A 273     -31.395  28.684  65.905  1.00 83.27           H  
ATOM   4265  CA  ILE A 273     -30.833  26.897  66.925  1.00 83.27           C  
ATOM   4266  HA  ILE A 273     -31.425  26.075  67.329  1.00 83.27           H  
ATOM   4267  C   ILE A 273     -30.169  27.563  68.134  1.00 83.27           C  
ATOM   4268  CB  ILE A 273     -29.729  26.284  66.024  1.00 83.27           C  
ATOM   4269  HB  ILE A 273     -28.815  26.205  66.613  1.00 83.27           H  
ATOM   4270  O   ILE A 273     -29.868  28.755  68.128  1.00 83.27           O  
ATOM   4271  CG1 ILE A 273     -29.418  27.131  64.783  1.00 83.27           C  
ATOM   4272 HG12 ILE A 273     -30.227  26.992  64.066  1.00 83.27           H  
ATOM   4273 HG13 ILE A 273     -29.360  28.180  65.074  1.00 83.27           H  
ATOM   4274  CG2 ILE A 273     -30.111  24.857  65.626  1.00 83.27           C  
ATOM   4275 HG21 ILE A 273     -29.330  24.406  65.015  1.00 83.27           H  
ATOM   4276 HG22 ILE A 273     -30.238  24.257  66.528  1.00 83.27           H  
ATOM   4277 HG23 ILE A 273     -31.045  24.873  65.064  1.00 83.27           H  
ATOM   4278  CD1 ILE A 273     -28.077  26.770  64.141  1.00 83.27           C  
ATOM   4279 HD11 ILE A 273     -28.147  25.824  63.604  1.00 83.27           H  
ATOM   4280 HD12 ILE A 273     -27.771  27.566  63.462  1.00 83.27           H  
ATOM   4281 HD13 ILE A 273     -27.307  26.690  64.908  1.00 83.27           H  
ATOM   4282  N   ILE A 274     -29.874  26.750  69.152  1.00 84.01           N  
ATOM   4283  H   ILE A 274     -30.235  25.808  69.105  1.00 84.01           H  
ATOM   4284  CA  ILE A 274     -28.968  27.065  70.264  1.00 84.01           C  
ATOM   4285  HA  ILE A 274     -28.490  28.025  70.067  1.00 84.01           H  
ATOM   4286  C   ILE A 274     -27.884  25.990  70.319  1.00 84.01           C  
ATOM   4287  CB  ILE A 274     -29.712  27.170  71.616  1.00 84.01           C  
ATOM   4288  HB  ILE A 274     -30.165  26.206  71.847  1.00 84.01           H  
ATOM   4289  O   ILE A 274     -28.191  24.809  70.483  1.00 84.01           O  
ATOM   4290  CG1 ILE A 274     -30.833  28.223  71.534  1.00 84.01           C  
ATOM   4291 HG12 ILE A 274     -30.393  29.189  71.286  1.00 84.01           H  
ATOM   4292 HG13 ILE A 274     -31.510  27.951  70.724  1.00 84.01           H  
ATOM   4293  CG2 ILE A 274     -28.703  27.518  72.730  1.00 84.01           C  
ATOM   4294 HG21 ILE A 274     -28.003  26.697  72.882  1.00 84.01           H  
ATOM   4295 HG22 ILE A 274     -29.211  27.701  73.677  1.00 84.01           H  
ATOM   4296 HG23 ILE A 274     -28.150  28.420  72.468  1.00 84.01           H  
ATOM   4297  CD1 ILE A 274     -31.688  28.353  72.798  1.00 84.01           C  
ATOM   4298 HD11 ILE A 274     -31.131  28.861  73.586  1.00 84.01           H  
ATOM   4299 HD12 ILE A 274     -31.977  27.358  73.138  1.00 84.01           H  
ATOM   4300 HD13 ILE A 274     -32.582  28.935  72.573  1.00 84.01           H  
ATOM   4301  N   GLN A 275     -26.621  26.393  70.197  1.00 82.08           N  
ATOM   4302  H   GLN A 275     -26.442  27.377  70.058  1.00 82.08           H  
ATOM   4303  CA  GLN A 275     -25.468  25.494  70.272  1.00 82.08           C  
ATOM   4304  HA  GLN A 275     -25.798  24.468  70.113  1.00 82.08           H  
ATOM   4305  C   GLN A 275     -24.805  25.584  71.652  1.00 82.08           C  
ATOM   4306  CB  GLN A 275     -24.497  25.857  69.141  1.00 82.08           C  
ATOM   4307  HB2 GLN A 275     -25.043  25.875  68.198  1.00 82.08           H  
ATOM   4308  HB3 GLN A 275     -24.103  26.856  69.324  1.00 82.08           H  
ATOM   4309  O   GLN A 275     -24.549  26.673  72.139  1.00 82.08           O  
ATOM   4310  CG  GLN A 275     -23.328  24.867  69.011  1.00 82.08           C  
ATOM   4311  HG2 GLN A 275     -22.801  24.786  69.962  1.00 82.08           H  
ATOM   4312  HG3 GLN A 275     -23.709  23.882  68.743  1.00 82.08           H  
ATOM   4313  CD  GLN A 275     -22.326  25.311  67.952  1.00 82.08           C  
ATOM   4314  NE2 GLN A 275     -21.156  24.741  67.878  1.00 82.08           N  
ATOM   4315 HE21 GLN A 275     -20.882  23.950  68.443  1.00 82.08           H  
ATOM   4316 HE22 GLN A 275     -20.574  25.089  67.131  1.00 82.08           H  
ATOM   4317  OE1 GLN A 275     -22.538  26.206  67.167  1.00 82.08           O  
ATOM   4318  N   THR A 276     -24.460  24.465  72.280  1.00 83.99           N  
ATOM   4319  H   THR A 276     -24.683  23.585  71.838  1.00 83.99           H  
ATOM   4320  CA  THR A 276     -23.733  24.416  73.567  1.00 83.99           C  
ATOM   4321  HA  THR A 276     -23.324  25.401  73.794  1.00 83.99           H  
ATOM   4322  C   THR A 276     -22.549  23.456  73.479  1.00 83.99           C  
ATOM   4323  CB  THR A 276     -24.654  24.029  74.734  1.00 83.99           C  
ATOM   4324  HB  THR A 276     -24.051  23.732  75.592  1.00 83.99           H  
ATOM   4325  O   THR A 276     -22.509  22.574  72.615  1.00 83.99           O  
ATOM   4326  CG2 THR A 276     -25.572  25.171  75.163  1.00 83.99           C  
ATOM   4327 HG21 THR A 276     -26.206  25.484  74.334  1.00 83.99           H  
ATOM   4328 HG22 THR A 276     -24.973  26.019  75.492  1.00 83.99           H  
ATOM   4329 HG23 THR A 276     -26.198  24.840  75.992  1.00 83.99           H  
ATOM   4330  OG1 THR A 276     -25.468  22.955  74.345  1.00 83.99           O  
ATOM   4331  HG1 THR A 276     -25.899  23.199  73.522  1.00 83.99           H  
ATOM   4332  N   LYS A 277     -21.539  23.637  74.341  1.00 77.47           N  
ATOM   4333  H   LYS A 277     -21.652  24.307  75.089  1.00 77.47           H  
ATOM   4334  CA  LYS A 277     -20.317  22.812  74.303  1.00 77.47           C  
ATOM   4335  HA  LYS A 277     -20.054  22.604  73.266  1.00 77.47           H  
ATOM   4336  C   LYS A 277     -20.515  21.445  74.955  1.00 77.47           C  
ATOM   4337  CB  LYS A 277     -19.154  23.555  74.972  1.00 77.47           C  
ATOM   4338  HB2 LYS A 277     -18.349  22.845  75.161  1.00 77.47           H  
ATOM   4339  HB3 LYS A 277     -19.482  23.962  75.928  1.00 77.47           H  
ATOM   4340  O   LYS A 277     -19.908  20.470  74.516  1.00 77.47           O  
ATOM   4341  CG  LYS A 277     -18.608  24.676  74.079  1.00 77.47           C  
ATOM   4342  HG2 LYS A 277     -19.391  25.412  73.894  1.00 77.47           H  
ATOM   4343  HG3 LYS A 277     -18.286  24.253  73.127  1.00 77.47           H  
ATOM   4344  CD  LYS A 277     -17.419  25.357  74.761  1.00 77.47           C  
ATOM   4345  HD2 LYS A 277     -17.761  25.801  75.696  1.00 77.47           H  
ATOM   4346  HD3 LYS A 277     -16.650  24.615  74.975  1.00 77.47           H  
ATOM   4347  CE  LYS A 277     -16.854  26.443  73.844  1.00 77.47           C  
ATOM   4348  HE2 LYS A 277     -17.666  27.118  73.574  1.00 77.47           H  
ATOM   4349  HE3 LYS A 277     -16.494  25.976  72.927  1.00 77.47           H  
ATOM   4350  NZ  LYS A 277     -15.767  27.195  74.513  1.00 77.47           N  
ATOM   4351  HZ1 LYS A 277     -15.419  27.919  73.901  1.00 77.47           H  
ATOM   4352  HZ2 LYS A 277     -15.013  26.573  74.766  1.00 77.47           H  
ATOM   4353  HZ3 LYS A 277     -16.128  27.631  75.350  1.00 77.47           H  
ATOM   4354  N   THR A 278     -21.346  21.368  75.988  1.00 79.74           N  
ATOM   4355  H   THR A 278     -21.758  22.222  76.338  1.00 79.74           H  
ATOM   4356  CA  THR A 278     -21.579  20.161  76.791  1.00 79.74           C  
ATOM   4357  HA  THR A 278     -21.047  19.325  76.336  1.00 79.74           H  
ATOM   4358  C   THR A 278     -23.052  19.770  76.811  1.00 79.74           C  
ATOM   4359  CB  THR A 278     -21.054  20.327  78.231  1.00 79.74           C  
ATOM   4360  HB  THR A 278     -21.647  19.718  78.914  1.00 79.74           H  
ATOM   4361  O   THR A 278     -23.944  20.611  76.765  1.00 79.74           O  
ATOM   4362  CG2 THR A 278     -19.594  19.896  78.342  1.00 79.74           C  
ATOM   4363 HG21 THR A 278     -19.246  20.041  79.365  1.00 79.74           H  
ATOM   4364 HG22 THR A 278     -19.501  18.841  78.084  1.00 79.74           H  
ATOM   4365 HG23 THR A 278     -18.982  20.490  77.663  1.00 79.74           H  
ATOM   4366  OG1 THR A 278     -21.114  21.672  78.632  1.00 79.74           O  
ATOM   4367  HG1 THR A 278     -20.915  21.756  79.567  1.00 79.74           H  
ATOM   4368  N   GLU A 279     -23.312  18.467  76.918  1.00 81.28           N  
ATOM   4369  H   GLU A 279     -22.548  17.807  76.906  1.00 81.28           H  
ATOM   4370  CA  GLU A 279     -24.672  17.918  76.966  1.00 81.28           C  
ATOM   4371  HA  GLU A 279     -25.209  18.223  76.068  1.00 81.28           H  
ATOM   4372  C   GLU A 279     -25.461  18.423  78.186  1.00 81.28           C  
ATOM   4373  CB  GLU A 279     -24.574  16.385  76.998  1.00 81.28           C  
ATOM   4374  HB2 GLU A 279     -23.815  16.061  76.286  1.00 81.28           H  
ATOM   4375  HB3 GLU A 279     -24.257  16.067  77.992  1.00 81.28           H  
ATOM   4376  O   GLU A 279     -26.660  18.670  78.084  1.00 81.28           O  
ATOM   4377  CG  GLU A 279     -25.902  15.702  76.643  1.00 81.28           C  
ATOM   4378  HG2 GLU A 279     -26.163  15.946  75.613  1.00 81.28           H  
ATOM   4379  HG3 GLU A 279     -26.688  16.089  77.290  1.00 81.28           H  
ATOM   4380  CD  GLU A 279     -25.838  14.175  76.801  1.00 81.28           C  
ATOM   4381  OE1 GLU A 279     -26.879  13.603  77.217  1.00 81.28           O  
ATOM   4382  OE2 GLU A 279     -24.767  13.583  76.540  1.00 81.28           O  
ATOM   4383  N   ASP A 280     -24.791  18.612  79.328  1.00 79.26           N  
ATOM   4384  H   ASP A 280     -23.824  18.322  79.377  1.00 79.26           H  
ATOM   4385  CA  ASP A 280     -25.410  19.142  80.549  1.00 79.26           C  
ATOM   4386  HA  ASP A 280     -26.303  18.562  80.780  1.00 79.26           H  
ATOM   4387  C   ASP A 280     -25.849  20.602  80.382  1.00 79.26           C  
ATOM   4388  CB  ASP A 280     -24.435  19.026  81.732  1.00 79.26           C  
ATOM   4389  HB2 ASP A 280     -23.491  19.499  81.463  1.00 79.26           H  
ATOM   4390  HB3 ASP A 280     -24.851  19.569  82.581  1.00 79.26           H  
ATOM   4391  O   ASP A 280     -26.928  20.976  80.841  1.00 79.26           O  
ATOM   4392  CG  ASP A 280     -24.183  17.583  82.179  1.00 79.26           C  
ATOM   4393  OD1 ASP A 280     -25.107  16.746  82.043  1.00 79.26           O  
ATOM   4394  OD2 ASP A 280     -23.052  17.328  82.648  1.00 79.26           O  
ATOM   4395  N   GLU A 281     -25.058  21.417  79.675  1.00 81.14           N  
ATOM   4396  H   GLU A 281     -24.223  21.039  79.252  1.00 81.14           H  
ATOM   4397  CA  GLU A 281     -25.457  22.780  79.309  1.00 81.14           C  
ATOM   4398  HA  GLU A 281     -25.769  23.319  80.203  1.00 81.14           H  
ATOM   4399  C   GLU A 281     -26.658  22.752  78.361  1.00 81.14           C  
ATOM   4400  CB  GLU A 281     -24.295  23.545  78.655  1.00 81.14           C  
ATOM   4401  HB2 GLU A 281     -23.833  22.916  77.894  1.00 81.14           H  
ATOM   4402  HB3 GLU A 281     -24.697  24.432  78.167  1.00 81.14           H  
ATOM   4403  O   GLU A 281     -27.622  23.484  78.579  1.00 81.14           O  
ATOM   4404  CG  GLU A 281     -23.231  24.004  79.661  1.00 81.14           C  
ATOM   4405  HG2 GLU A 281     -22.860  23.136  80.206  1.00 81.14           H  
ATOM   4406  HG3 GLU A 281     -23.703  24.673  80.381  1.00 81.14           H  
ATOM   4407  CD  GLU A 281     -22.042  24.728  78.995  1.00 81.14           C  
ATOM   4408  OE1 GLU A 281     -21.191  25.232  79.765  1.00 81.14           O  
ATOM   4409  OE2 GLU A 281     -21.956  24.761  77.739  1.00 81.14           O  
ATOM   4410  N   ALA A 282     -26.652  21.860  77.364  1.00 82.46           N  
ATOM   4411  H   ALA A 282     -25.815  21.318  77.204  1.00 82.46           H  
ATOM   4412  CA  ALA A 282     -27.781  21.684  76.456  1.00 82.46           C  
ATOM   4413  HA  ALA A 282     -27.963  22.634  75.954  1.00 82.46           H  
ATOM   4414  C   ALA A 282     -29.063  21.283  77.209  1.00 82.46           C  
ATOM   4415  CB  ALA A 282     -27.417  20.636  75.399  1.00 82.46           C  
ATOM   4416  HB1 ALA A 282     -28.108  20.720  74.560  1.00 82.46           H  
ATOM   4417  HB2 ALA A 282     -27.484  19.636  75.828  1.00 82.46           H  
ATOM   4418  HB3 ALA A 282     -26.398  20.781  75.043  1.00 82.46           H  
ATOM   4419  O   ALA A 282     -30.123  21.856  76.980  1.00 82.46           O  
ATOM   4420  N   LYS A 283     -28.984  20.337  78.155  1.00 84.67           N  
ATOM   4421  H   LYS A 283     -28.089  19.892  78.300  1.00 84.67           H  
ATOM   4422  CA  LYS A 283     -30.132  19.939  78.989  1.00 84.67           C  
ATOM   4423  HA  LYS A 283     -30.975  19.690  78.344  1.00 84.67           H  
ATOM   4424  C   LYS A 283     -30.622  21.076  79.878  1.00 84.67           C  
ATOM   4425  CB  LYS A 283     -29.782  18.721  79.852  1.00 84.67           C  
ATOM   4426  HB2 LYS A 283     -28.789  18.851  80.282  1.00 84.67           H  
ATOM   4427  HB3 LYS A 283     -30.501  18.641  80.667  1.00 84.67           H  
ATOM   4428  O   LYS A 283     -31.827  21.274  79.974  1.00 84.67           O  
ATOM   4429  CG  LYS A 283     -29.843  17.430  79.033  1.00 84.67           C  
ATOM   4430  HG2 LYS A 283     -30.861  17.272  78.675  1.00 84.67           H  
ATOM   4431  HG3 LYS A 283     -29.177  17.521  78.176  1.00 84.67           H  
ATOM   4432  CD  LYS A 283     -29.404  16.232  79.881  1.00 84.67           C  
ATOM   4433  HD2 LYS A 283     -28.413  16.444  80.281  1.00 84.67           H  
ATOM   4434  HD3 LYS A 283     -30.100  16.070  80.703  1.00 84.67           H  
ATOM   4435  CE  LYS A 283     -29.345  15.003  78.970  1.00 84.67           C  
ATOM   4436  HE2 LYS A 283     -30.341  14.584  78.831  1.00 84.67           H  
ATOM   4437  HE3 LYS A 283     -28.987  15.338  77.997  1.00 84.67           H  
ATOM   4438  NZ  LYS A 283     -28.387  13.992  79.467  1.00 84.67           N  
ATOM   4439  HZ1 LYS A 283     -27.598  14.453  79.898  1.00 84.67           H  
ATOM   4440  HZ2 LYS A 283     -28.799  13.329  80.108  1.00 84.67           H  
ATOM   4441  HZ3 LYS A 283     -27.974  13.527  78.672  1.00 84.67           H  
ATOM   4442  N   ALA A 284     -29.715  21.846  80.477  1.00 83.09           N  
ATOM   4443  H   ALA A 284     -28.737  21.613  80.382  1.00 83.09           H  
ATOM   4444  CA  ALA A 284     -30.087  22.997  81.294  1.00 83.09           C  
ATOM   4445  HA  ALA A 284     -30.761  22.662  82.082  1.00 83.09           H  
ATOM   4446  C   ALA A 284     -30.835  24.064  80.474  1.00 83.09           C  
ATOM   4447  CB  ALA A 284     -28.821  23.566  81.943  1.00 83.09           C  
ATOM   4448  HB1 ALA A 284     -29.087  24.404  82.587  1.00 83.09           H  
ATOM   4449  HB2 ALA A 284     -28.125  23.908  81.177  1.00 83.09           H  
ATOM   4450  HB3 ALA A 284     -28.338  22.795  82.544  1.00 83.09           H  
ATOM   4451  O   ALA A 284     -31.835  24.607  80.941  1.00 83.09           O  
ATOM   4452  N   VAL A 285     -30.390  24.326  79.240  1.00 82.36           N  
ATOM   4453  H   VAL A 285     -29.545  23.870  78.928  1.00 82.36           H  
ATOM   4454  CA  VAL A 285     -31.082  25.234  78.311  1.00 82.36           C  
ATOM   4455  HA  VAL A 285     -31.289  26.173  78.823  1.00 82.36           H  
ATOM   4456  C   VAL A 285     -32.431  24.660  77.870  1.00 82.36           C  
ATOM   4457  CB  VAL A 285     -30.197  25.539  77.088  1.00 82.36           C  
ATOM   4458  HB  VAL A 285     -29.888  24.606  76.617  1.00 82.36           H  
ATOM   4459  O   VAL A 285     -33.417  25.392  77.814  1.00 82.36           O  
ATOM   4460  CG1 VAL A 285     -30.928  26.405  76.055  1.00 82.36           C  
ATOM   4461 HG11 VAL A 285     -31.770  25.860  75.629  1.00 82.36           H  
ATOM   4462 HG12 VAL A 285     -31.291  27.324  76.515  1.00 82.36           H  
ATOM   4463 HG13 VAL A 285     -30.247  26.647  75.240  1.00 82.36           H  
ATOM   4464  CG2 VAL A 285     -28.948  26.325  77.495  1.00 82.36           C  
ATOM   4465 HG21 VAL A 285     -28.300  26.466  76.630  1.00 82.36           H  
ATOM   4466 HG22 VAL A 285     -29.266  27.295  77.878  1.00 82.36           H  
ATOM   4467 HG23 VAL A 285     -28.389  25.802  78.270  1.00 82.36           H  
ATOM   4468  N   LEU A 286     -32.505  23.355  77.595  1.00 77.77           N  
ATOM   4469  H   LEU A 286     -31.655  22.811  77.619  1.00 77.77           H  
ATOM   4470  CA  LEU A 286     -33.752  22.673  77.239  1.00 77.77           C  
ATOM   4471  HA  LEU A 286     -34.172  23.163  76.361  1.00 77.77           H  
ATOM   4472  C   LEU A 286     -34.788  22.756  78.376  1.00 77.77           C  
ATOM   4473  CB  LEU A 286     -33.436  21.205  76.900  1.00 77.77           C  
ATOM   4474  HB2 LEU A 286     -33.308  20.656  77.832  1.00 77.77           H  
ATOM   4475  HB3 LEU A 286     -32.497  21.142  76.351  1.00 77.77           H  
ATOM   4476  O   LEU A 286     -35.968  22.992  78.124  1.00 77.77           O  
ATOM   4477  CG  LEU A 286     -34.546  20.551  76.059  1.00 77.77           C  
ATOM   4478  HG  LEU A 286     -35.503  21.037  76.251  1.00 77.77           H  
ATOM   4479  CD1 LEU A 286     -34.218  20.667  74.574  1.00 77.77           C  
ATOM   4480 HD11 LEU A 286     -35.038  20.245  73.993  1.00 77.77           H  
ATOM   4481 HD12 LEU A 286     -34.121  21.720  74.311  1.00 77.77           H  
ATOM   4482 HD13 LEU A 286     -33.290  20.147  74.335  1.00 77.77           H  
ATOM   4483  CD2 LEU A 286     -34.696  19.070  76.401  1.00 77.77           C  
ATOM   4484 HD21 LEU A 286     -33.753  18.552  76.228  1.00 77.77           H  
ATOM   4485 HD22 LEU A 286     -35.479  18.631  75.782  1.00 77.77           H  
ATOM   4486 HD23 LEU A 286     -34.976  18.971  77.450  1.00 77.77           H  
ATOM   4487  N   ASP A 287     -34.352  22.609  79.629  1.00 80.06           N  
ATOM   4488  H   ASP A 287     -33.389  22.339  79.768  1.00 80.06           H  
ATOM   4489  CA  ASP A 287     -35.199  22.761  80.815  1.00 80.06           C  
ATOM   4490  HA  ASP A 287     -36.094  22.150  80.695  1.00 80.06           H  
ATOM   4491  C   ASP A 287     -35.676  24.208  81.010  1.00 80.06           C  
ATOM   4492  CB  ASP A 287     -34.441  22.294  82.071  1.00 80.06           C  
ATOM   4493  HB2 ASP A 287     -33.401  22.619  82.015  1.00 80.06           H  
ATOM   4494  HB3 ASP A 287     -34.884  22.782  82.939  1.00 80.06           H  
ATOM   4495  O   ASP A 287     -36.824  24.426  81.403  1.00 80.06           O  
ATOM   4496  CG  ASP A 287     -34.496  20.786  82.335  1.00 80.06           C  
ATOM   4497  OD1 ASP A 287     -35.320  20.089  81.697  1.00 80.06           O  
ATOM   4498  OD2 ASP A 287     -33.790  20.362  83.278  1.00 80.06           O  
ATOM   4499  N   GLU A 288     -34.828  25.203  80.726  1.00 80.28           N  
ATOM   4500  H   GLU A 288     -33.885  24.967  80.452  1.00 80.28           H  
ATOM   4501  CA  GLU A 288     -35.227  26.619  80.701  1.00 80.28           C  
ATOM   4502  HA  GLU A 288     -35.715  26.865  81.645  1.00 80.28           H  
ATOM   4503  C   GLU A 288     -36.269  26.897  79.609  1.00 80.28           C  
ATOM   4504  CB  GLU A 288     -33.996  27.535  80.536  1.00 80.28           C  
ATOM   4505  HB2 GLU A 288     -34.272  28.406  79.941  1.00 80.28           H  
ATOM   4506  HB3 GLU A 288     -33.202  27.001  80.015  1.00 80.28           H  
ATOM   4507  O   GLU A 288     -37.274  27.560  79.876  1.00 80.28           O  
ATOM   4508  CG  GLU A 288     -33.496  28.046  81.894  1.00 80.28           C  
ATOM   4509  HG2 GLU A 288     -33.304  27.189  82.539  1.00 80.28           H  
ATOM   4510  HG3 GLU A 288     -34.292  28.632  82.353  1.00 80.28           H  
ATOM   4511  CD  GLU A 288     -32.215  28.899  81.816  1.00 80.28           C  
ATOM   4512  OE1 GLU A 288     -31.988  29.683  82.762  1.00 80.28           O  
ATOM   4513  OE2 GLU A 288     -31.377  28.707  80.900  1.00 80.28           O  
ATOM   4514  N   LEU A 289     -36.091  26.334  78.413  1.00 76.93           N  
ATOM   4515  H   LEU A 289     -35.233  25.823  78.257  1.00 76.93           H  
ATOM   4516  CA  LEU A 289     -37.050  26.432  77.309  1.00 76.93           C  
ATOM   4517  HA  LEU A 289     -37.264  27.485  77.123  1.00 76.93           H  
ATOM   4518  C   LEU A 289     -38.394  25.773  77.641  1.00 76.93           C  
ATOM   4519  CB  LEU A 289     -36.415  25.803  76.057  1.00 76.93           C  
ATOM   4520  HB2 LEU A 289     -37.197  25.426  75.397  1.00 76.93           H  
ATOM   4521  HB3 LEU A 289     -35.804  24.951  76.353  1.00 76.93           H  
ATOM   4522  O   LEU A 289     -39.446  26.374  77.428  1.00 76.93           O  
ATOM   4523  CG  LEU A 289     -35.557  26.811  75.286  1.00 76.93           C  
ATOM   4524  HG  LEU A 289     -34.970  27.409  75.984  1.00 76.93           H  
ATOM   4525  CD1 LEU A 289     -34.587  26.099  74.350  1.00 76.93           C  
ATOM   4526 HD11 LEU A 289     -34.007  26.839  73.798  1.00 76.93           H  
ATOM   4527 HD12 LEU A 289     -35.134  25.472  73.645  1.00 76.93           H  
ATOM   4528 HD13 LEU A 289     -33.913  25.474  74.935  1.00 76.93           H  
ATOM   4529  CD2 LEU A 289     -36.454  27.727  74.458  1.00 76.93           C  
ATOM   4530 HD21 LEU A 289     -35.819  28.378  73.857  1.00 76.93           H  
ATOM   4531 HD22 LEU A 289     -37.115  27.138  73.822  1.00 76.93           H  
ATOM   4532 HD23 LEU A 289     -37.059  28.352  75.115  1.00 76.93           H  
ATOM   4533  N   ASN A 290     -38.380  24.581  78.240  1.00 76.03           N  
ATOM   4534  H   ASN A 290     -37.489  24.119  78.350  1.00 76.03           H  
ATOM   4535  CA  ASN A 290     -39.596  23.879  78.666  1.00 76.03           C  
ATOM   4536  HA  ASN A 290     -40.287  23.831  77.824  1.00 76.03           H  
ATOM   4537  C   ASN A 290     -40.345  24.604  79.799  1.00 76.03           C  
ATOM   4538  CB  ASN A 290     -39.220  22.449  79.087  1.00 76.03           C  
ATOM   4539  HB2 ASN A 290     -40.049  22.010  79.642  1.00 76.03           H  
ATOM   4540  HB3 ASN A 290     -38.350  22.477  79.743  1.00 76.03           H  
ATOM   4541  O   ASN A 290     -41.562  24.468  79.917  1.00 76.03           O  
ATOM   4542  CG  ASN A 290     -38.941  21.531  77.910  1.00 76.03           C  
ATOM   4543  ND2 ASN A 290     -38.119  20.527  78.099  1.00 76.03           N  
ATOM   4544 HD21 ASN A 290     -37.898  19.988  77.273  1.00 76.03           H  
ATOM   4545 HD22 ASN A 290     -37.568  20.477  78.944  1.00 76.03           H  
ATOM   4546  OD1 ASN A 290     -39.487  21.665  76.828  1.00 76.03           O  
ATOM   4547  N   LYS A 291     -39.645  25.401  80.621  1.00 74.44           N  
ATOM   4548  H   LYS A 291     -38.644  25.436  80.491  1.00 74.44           H  
ATOM   4549  CA  LYS A 291     -40.245  26.263  81.658  1.00 74.44           C  
ATOM   4550  HA  LYS A 291     -41.112  25.748  82.072  1.00 74.44           H  
ATOM   4551  C   LYS A 291     -40.811  27.583  81.111  1.00 74.44           C  
ATOM   4552  CB  LYS A 291     -39.233  26.492  82.792  1.00 74.44           C  
ATOM   4553  HB2 LYS A 291     -38.273  26.773  82.360  1.00 74.44           H  
ATOM   4554  HB3 LYS A 291     -39.570  27.308  83.432  1.00 74.44           H  
ATOM   4555  O   LYS A 291     -41.252  28.417  81.900  1.00 74.44           O  
ATOM   4556  CG  LYS A 291     -39.078  25.240  83.665  1.00 74.44           C  
ATOM   4557  HG2 LYS A 291     -40.010  25.054  84.200  1.00 74.44           H  
ATOM   4558  HG3 LYS A 291     -38.856  24.376  83.040  1.00 74.44           H  
ATOM   4559  CD  LYS A 291     -37.941  25.440  84.669  1.00 74.44           C  
ATOM   4560  HD2 LYS A 291     -38.180  26.267  85.338  1.00 74.44           H  
ATOM   4561  HD3 LYS A 291     -37.034  25.677  84.113  1.00 74.44           H  
ATOM   4562  CE  LYS A 291     -37.726  24.153  85.467  1.00 74.44           C  
ATOM   4563  HE2 LYS A 291     -38.588  23.984  86.111  1.00 74.44           H  
ATOM   4564  HE3 LYS A 291     -37.665  23.327  84.758  1.00 74.44           H  
ATOM   4565  NZ  LYS A 291     -36.472  24.223  86.252  1.00 74.44           N  
ATOM   4566  HZ1 LYS A 291     -35.699  24.357  85.616  1.00 74.44           H  
ATOM   4567  HZ2 LYS A 291     -36.490  24.996  86.902  1.00 74.44           H  
ATOM   4568  HZ3 LYS A 291     -36.308  23.353  86.739  1.00 74.44           H  
ATOM   4569  N   GLY A 292     -40.838  27.765  79.790  1.00 76.56           N  
ATOM   4570  H   GLY A 292     -40.450  27.045  79.198  1.00 76.56           H  
ATOM   4571  CA  GLY A 292     -41.365  28.964  79.134  1.00 76.56           C  
ATOM   4572  HA2 GLY A 292     -42.192  29.374  79.713  1.00 76.56           H  
ATOM   4573  HA3 GLY A 292     -41.740  28.678  78.151  1.00 76.56           H  
ATOM   4574  C   GLY A 292     -40.329  30.069  78.924  1.00 76.56           C  
ATOM   4575  O   GLY A 292     -40.711  31.218  78.712  1.00 76.56           O  
ATOM   4576  N   GLY A 293     -39.033  29.751  78.998  1.00 74.39           N  
ATOM   4577  H   GLY A 293     -38.767  28.796  79.188  1.00 74.39           H  
ATOM   4578  CA  GLY A 293     -37.971  30.679  78.620  1.00 74.39           C  
ATOM   4579  HA2 GLY A 293     -38.044  31.576  79.235  1.00 74.39           H  
ATOM   4580  HA3 GLY A 293     -37.002  30.213  78.796  1.00 74.39           H  
ATOM   4581  C   GLY A 293     -38.060  31.072  77.141  1.00 74.39           C  
ATOM   4582  O   GLY A 293     -38.374  30.247  76.284  1.00 74.39           O  
ATOM   4583  N   ASP A 294     -37.783  32.340  76.832  1.00 79.57           N  
ATOM   4584  H   ASP A 294     -37.521  32.981  77.567  1.00 79.57           H  
ATOM   4585  CA  ASP A 294     -37.766  32.827  75.451  1.00 79.57           C  
ATOM   4586  HA  ASP A 294     -38.660  32.460  74.947  1.00 79.57           H  
ATOM   4587  C   ASP A 294     -36.540  32.286  74.696  1.00 79.57           C  
ATOM   4588  CB  ASP A 294     -37.826  34.363  75.422  1.00 79.57           C  
ATOM   4589  HB2 ASP A 294     -38.758  34.691  75.882  1.00 79.57           H  
ATOM   4590  HB3 ASP A 294     -36.998  34.764  76.007  1.00 79.57           H  
ATOM   4591  O   ASP A 294     -35.395  32.518  75.092  1.00 79.57           O  
ATOM   4592  CG  ASP A 294     -37.756  34.918  73.993  1.00 79.57           C  
ATOM   4593  OD1 ASP A 294     -38.209  34.214  73.059  1.00 79.57           O  
ATOM   4594  OD2 ASP A 294     -37.182  36.015  73.826  1.00 79.57           O  
ATOM   4595  N   PHE A 295     -36.781  31.588  73.582  1.00 84.35           N  
ATOM   4596  H   PHE A 295     -37.746  31.477  73.306  1.00 84.35           H  
ATOM   4597  CA  PHE A 295     -35.730  30.980  72.760  1.00 84.35           C  
ATOM   4598  HA  PHE A 295     -35.165  30.281  73.377  1.00 84.35           H  
ATOM   4599  C   PHE A 295     -34.726  32.015  72.254  1.00 84.35           C  
ATOM   4600  CB  PHE A 295     -36.371  30.230  71.580  1.00 84.35           C  
ATOM   4601  HB2 PHE A 295     -37.226  29.664  71.948  1.00 84.35           H  
ATOM   4602  HB3 PHE A 295     -36.742  30.971  70.872  1.00 84.35           H  
ATOM   4603  O   PHE A 295     -33.528  31.754  72.277  1.00 84.35           O  
ATOM   4604  CG  PHE A 295     -35.451  29.273  70.834  1.00 84.35           C  
ATOM   4605  CD1 PHE A 295     -34.538  29.743  69.870  1.00 84.35           C  
ATOM   4606  HD1 PHE A 295     -34.461  30.798  69.650  1.00 84.35           H  
ATOM   4607  CD2 PHE A 295     -35.509  27.894  71.103  1.00 84.35           C  
ATOM   4608  HD2 PHE A 295     -36.219  27.519  71.825  1.00 84.35           H  
ATOM   4609  CE1 PHE A 295     -33.683  28.840  69.212  1.00 84.35           C  
ATOM   4610  HE1 PHE A 295     -32.942  29.212  68.520  1.00 84.35           H  
ATOM   4611  CE2 PHE A 295     -34.664  26.990  70.438  1.00 84.35           C  
ATOM   4612  HE2 PHE A 295     -34.711  25.934  70.656  1.00 84.35           H  
ATOM   4613  CZ  PHE A 295     -33.760  27.463  69.477  1.00 84.35           C  
ATOM   4614  HZ  PHE A 295     -33.107  26.772  68.965  1.00 84.35           H  
ATOM   4615  N   ALA A 296     -35.187  33.201  71.841  1.00 78.76           N  
ATOM   4616  H   ALA A 296     -36.167  33.414  71.959  1.00 78.76           H  
ATOM   4617  CA  ALA A 296     -34.308  34.224  71.276  1.00 78.76           C  
ATOM   4618  HA  ALA A 296     -33.679  33.757  70.518  1.00 78.76           H  
ATOM   4619  C   ALA A 296     -33.374  34.843  72.329  1.00 78.76           C  
ATOM   4620  CB  ALA A 296     -35.179  35.285  70.597  1.00 78.76           C  
ATOM   4621  HB1 ALA A 296     -34.544  36.050  70.151  1.00 78.76           H  
ATOM   4622  HB2 ALA A 296     -35.844  35.747  71.327  1.00 78.76           H  
ATOM   4623  HB3 ALA A 296     -35.777  34.821  69.812  1.00 78.76           H  
ATOM   4624  O   ALA A 296     -32.202  35.108  72.043  1.00 78.76           O  
ATOM   4625  N   ALA A 297     -33.874  35.061  73.550  1.00 81.42           N  
ATOM   4626  H   ALA A 297     -34.854  34.873  73.711  1.00 81.42           H  
ATOM   4627  CA  ALA A 297     -33.069  35.525  74.676  1.00 81.42           C  
ATOM   4628  HA  ALA A 297     -32.525  36.421  74.376  1.00 81.42           H  
ATOM   4629  C   ALA A 297     -32.027  34.474  75.095  1.00 81.42           C  
ATOM   4630  CB  ALA A 297     -34.009  35.895  75.829  1.00 81.42           C  
ATOM   4631  HB1 ALA A 297     -33.428  36.294  76.660  1.00 81.42           H  
ATOM   4632  HB2 ALA A 297     -34.549  35.011  76.168  1.00 81.42           H  
ATOM   4633  HB3 ALA A 297     -34.727  36.645  75.498  1.00 81.42           H  
ATOM   4634  O   ALA A 297     -30.843  34.795  75.204  1.00 81.42           O  
ATOM   4635  N   LEU A 298     -32.447  33.211  75.236  1.00 83.31           N  
ATOM   4636  H   LEU A 298     -33.432  33.015  75.129  1.00 83.31           H  
ATOM   4637  CA  LEU A 298     -31.553  32.101  75.581  1.00 83.31           C  
ATOM   4638  HA  LEU A 298     -31.003  32.365  76.485  1.00 83.31           H  
ATOM   4639  C   LEU A 298     -30.500  31.845  74.498  1.00 83.31           C  
ATOM   4640  CB  LEU A 298     -32.396  30.840  75.844  1.00 83.31           C  
ATOM   4641  HB2 LEU A 298     -33.156  30.757  75.066  1.00 83.31           H  
ATOM   4642  HB3 LEU A 298     -31.760  29.957  75.777  1.00 83.31           H  
ATOM   4643  O   LEU A 298     -29.338  31.593  74.817  1.00 83.31           O  
ATOM   4644  CG  LEU A 298     -33.064  30.855  77.229  1.00 83.31           C  
ATOM   4645  HG  LEU A 298     -33.489  31.840  77.423  1.00 83.31           H  
ATOM   4646  CD1 LEU A 298     -34.192  29.830  77.295  1.00 83.31           C  
ATOM   4647 HD11 LEU A 298     -34.709  29.925  78.250  1.00 83.31           H  
ATOM   4648 HD12 LEU A 298     -34.906  30.009  76.491  1.00 83.31           H  
ATOM   4649 HD13 LEU A 298     -33.779  28.825  77.211  1.00 83.31           H  
ATOM   4650  CD2 LEU A 298     -32.054  30.512  78.327  1.00 83.31           C  
ATOM   4651 HD21 LEU A 298     -31.640  29.516  78.172  1.00 83.31           H  
ATOM   4652 HD22 LEU A 298     -31.247  31.244  78.351  1.00 83.31           H  
ATOM   4653 HD23 LEU A 298     -32.551  30.536  79.297  1.00 83.31           H  
ATOM   4654  N   ALA A 299     -30.865  31.975  73.221  1.00 80.86           N  
ATOM   4655  H   ALA A 299     -31.843  32.101  73.005  1.00 80.86           H  
ATOM   4656  CA  ALA A 299     -29.926  31.864  72.112  1.00 80.86           C  
ATOM   4657  HA  ALA A 299     -29.416  30.903  72.186  1.00 80.86           H  
ATOM   4658  C   ALA A 299     -28.843  32.952  72.158  1.00 80.86           C  
ATOM   4659  CB  ALA A 299     -30.704  31.913  70.795  1.00 80.86           C  
ATOM   4660  HB1 ALA A 299     -30.017  31.779  69.959  1.00 80.86           H  
ATOM   4661  HB2 ALA A 299     -31.453  31.121  70.761  1.00 80.86           H  
ATOM   4662  HB3 ALA A 299     -31.210  32.874  70.702  1.00 80.86           H  
ATOM   4663  O   ALA A 299     -27.671  32.647  71.956  1.00 80.86           O  
ATOM   4664  N   LYS A 300     -29.194  34.206  72.475  1.00 79.09           N  
ATOM   4665  H   LYS A 300     -30.172  34.396  72.645  1.00 79.09           H  
ATOM   4666  CA  LYS A 300     -28.214  35.300  72.613  1.00 79.09           C  
ATOM   4667  HA  LYS A 300     -27.604  35.348  71.712  1.00 79.09           H  
ATOM   4668  C   LYS A 300     -27.231  35.094  73.760  1.00 79.09           C  
ATOM   4669  CB  LYS A 300     -28.942  36.635  72.818  1.00 79.09           C  
ATOM   4670  HB2 LYS A 300     -29.824  36.488  73.442  1.00 79.09           H  
ATOM   4671  HB3 LYS A 300     -28.279  37.336  73.325  1.00 79.09           H  
ATOM   4672  O   LYS A 300     -26.081  35.505  73.645  1.00 79.09           O  
ATOM   4673  CG  LYS A 300     -29.338  37.247  71.478  1.00 79.09           C  
ATOM   4674  HG2 LYS A 300     -28.431  37.484  70.922  1.00 79.09           H  
ATOM   4675  HG3 LYS A 300     -29.938  36.532  70.914  1.00 79.09           H  
ATOM   4676  CD  LYS A 300     -30.136  38.532  71.672  1.00 79.09           C  
ATOM   4677  HD2 LYS A 300     -29.545  39.248  72.243  1.00 79.09           H  
ATOM   4678  HD3 LYS A 300     -31.056  38.301  72.208  1.00 79.09           H  
ATOM   4679  CE  LYS A 300     -30.458  39.091  70.286  1.00 79.09           C  
ATOM   4680  HE2 LYS A 300     -29.524  39.307  69.766  1.00 79.09           H  
ATOM   4681  HE3 LYS A 300     -30.970  38.318  69.715  1.00 79.09           H  
ATOM   4682  NZ  LYS A 300     -31.299  40.304  70.374  1.00 79.09           N  
ATOM   4683  HZ1 LYS A 300     -30.827  41.021  70.906  1.00 79.09           H  
ATOM   4684  HZ2 LYS A 300     -31.490  40.646  69.443  1.00 79.09           H  
ATOM   4685  HZ3 LYS A 300     -32.175  40.076  70.822  1.00 79.09           H  
ATOM   4686  N   GLU A 301     -27.694  34.526  74.869  1.00 79.55           N  
ATOM   4687  H   GLU A 301     -28.674  34.286  74.911  1.00 79.55           H  
ATOM   4688  CA  GLU A 301     -26.900  34.419  76.093  1.00 79.55           C  
ATOM   4689  HA  GLU A 301     -26.207  35.259  76.140  1.00 79.55           H  
ATOM   4690  C   GLU A 301     -26.050  33.142  76.138  1.00 79.55           C  
ATOM   4691  CB  GLU A 301     -27.855  34.529  77.290  1.00 79.55           C  
ATOM   4692  HB2 GLU A 301     -28.385  33.585  77.415  1.00 79.55           H  
ATOM   4693  HB3 GLU A 301     -28.584  35.312  77.083  1.00 79.55           H  
ATOM   4694  O   GLU A 301     -24.923  33.171  76.630  1.00 79.55           O  
ATOM   4695  CG  GLU A 301     -27.120  34.904  78.583  1.00 79.55           C  
ATOM   4696  HG2 GLU A 301     -26.420  34.108  78.837  1.00 79.55           H  
ATOM   4697  HG3 GLU A 301     -26.547  35.814  78.405  1.00 79.55           H  
ATOM   4698  CD  GLU A 301     -28.069  35.128  79.771  1.00 79.55           C  
ATOM   4699  OE1 GLU A 301     -27.630  35.799  80.732  1.00 79.55           O  
ATOM   4700  OE2 GLU A 301     -29.210  34.616  79.727  1.00 79.55           O  
ATOM   4701  N   LYS A 302     -26.573  32.026  75.613  1.00 80.14           N  
ATOM   4702  H   LYS A 302     -27.513  32.076  75.247  1.00 80.14           H  
ATOM   4703  CA  LYS A 302     -25.963  30.696  75.766  1.00 80.14           C  
ATOM   4704  HA  LYS A 302     -25.018  30.801  76.299  1.00 80.14           H  
ATOM   4705  C   LYS A 302     -25.572  29.996  74.464  1.00 80.14           C  
ATOM   4706  CB  LYS A 302     -26.880  29.809  76.628  1.00 80.14           C  
ATOM   4707  HB2 LYS A 302     -26.501  28.787  76.607  1.00 80.14           H  
ATOM   4708  HB3 LYS A 302     -27.888  29.805  76.213  1.00 80.14           H  
ATOM   4709  O   LYS A 302     -24.876  28.987  74.545  1.00 80.14           O  
ATOM   4710  CG  LYS A 302     -26.917  30.279  78.092  1.00 80.14           C  
ATOM   4711  HG2 LYS A 302     -25.899  30.332  78.478  1.00 80.14           H  
ATOM   4712  HG3 LYS A 302     -27.371  31.268  78.153  1.00 80.14           H  
ATOM   4713  CD  LYS A 302     -27.723  29.300  78.948  1.00 80.14           C  
ATOM   4714  HD2 LYS A 302     -27.299  28.300  78.855  1.00 80.14           H  
ATOM   4715  HD3 LYS A 302     -28.748  29.306  78.577  1.00 80.14           H  
ATOM   4716  CE  LYS A 302     -27.746  29.708  80.422  1.00 80.14           C  
ATOM   4717  HE2 LYS A 302     -28.067  30.748  80.481  1.00 80.14           H  
ATOM   4718  HE3 LYS A 302     -26.736  29.640  80.827  1.00 80.14           H  
ATOM   4719  NZ  LYS A 302     -28.686  28.859  81.196  1.00 80.14           N  
ATOM   4720  HZ1 LYS A 302     -28.774  29.164  82.155  1.00 80.14           H  
ATOM   4721  HZ2 LYS A 302     -28.468  27.875  81.145  1.00 80.14           H  
ATOM   4722  HZ3 LYS A 302     -29.631  28.954  80.852  1.00 80.14           H  
ATOM   4723  N   SER A 303     -25.969  30.482  73.283  1.00 80.64           N  
ATOM   4724  H   SER A 303     -26.484  31.350  73.243  1.00 80.64           H  
ATOM   4725  CA  SER A 303     -25.560  29.831  72.030  1.00 80.64           C  
ATOM   4726  HA  SER A 303     -25.699  28.758  72.164  1.00 80.64           H  
ATOM   4727  C   SER A 303     -24.081  30.092  71.721  1.00 80.64           C  
ATOM   4728  CB  SER A 303     -26.434  30.229  70.840  1.00 80.64           C  
ATOM   4729  HB2 SER A 303     -27.487  30.149  71.110  1.00 80.64           H  
ATOM   4730  HB3 SER A 303     -26.215  31.259  70.559  1.00 80.64           H  
ATOM   4731  O   SER A 303     -23.621  31.232  71.700  1.00 80.64           O  
ATOM   4732  OG  SER A 303     -26.174  29.369  69.743  1.00 80.64           O  
ATOM   4733  HG  SER A 303     -26.499  29.791  68.944  1.00 80.64           H  
ATOM   4734  N   ALA A 304     -23.332  29.026  71.454  1.00 77.70           N  
ATOM   4735  H   ALA A 304     -23.769  28.124  71.581  1.00 77.70           H  
ATOM   4736  CA  ALA A 304     -21.933  29.052  71.048  1.00 77.70           C  
ATOM   4737  HA  ALA A 304     -21.417  29.807  71.640  1.00 77.70           H  
ATOM   4738  C   ALA A 304     -21.744  29.431  69.567  1.00 77.70           C  
ATOM   4739  CB  ALA A 304     -21.321  27.679  71.363  1.00 77.70           C  
ATOM   4740  HB1 ALA A 304     -21.445  27.455  72.422  1.00 77.70           H  
ATOM   4741  HB2 ALA A 304     -20.260  27.688  71.113  1.00 77.70           H  
ATOM   4742  HB3 ALA A 304     -21.819  26.911  70.771  1.00 77.70           H  
ATOM   4743  O   ALA A 304     -20.634  29.814  69.190  1.00 77.70           O  
ATOM   4744  N   ASP A 305     -22.793  29.347  68.739  1.00 70.99           N  
ATOM   4745  H   ASP A 305     -23.691  29.062  69.104  1.00 70.99           H  
ATOM   4746  CA  ASP A 305     -22.734  29.808  67.350  1.00 70.99           C  
ATOM   4747  HA  ASP A 305     -21.774  29.509  66.929  1.00 70.99           H  
ATOM   4748  C   ASP A 305     -22.839  31.337  67.289  1.00 70.99           C  
ATOM   4749  CB  ASP A 305     -23.820  29.181  66.468  1.00 70.99           C  
ATOM   4750  HB2 ASP A 305     -23.753  28.093  66.471  1.00 70.99           H  
ATOM   4751  HB3 ASP A 305     -24.800  29.448  66.865  1.00 70.99           H  
ATOM   4752  O   ASP A 305     -23.912  31.916  67.452  1.00 70.99           O  
ATOM   4753  CG  ASP A 305     -23.678  29.678  65.022  1.00 70.99           C  
ATOM   4754  OD1 ASP A 305     -22.563  30.101  64.635  1.00 70.99           O  
ATOM   4755  OD2 ASP A 305     -24.717  29.766  64.336  1.00 70.99           O  
ATOM   4756  N   ILE A 306     -21.714  32.002  67.032  1.00 67.81           N  
ATOM   4757  H   ILE A 306     -20.891  31.439  66.875  1.00 67.81           H  
ATOM   4758  CA  ILE A 306     -21.574  33.463  67.126  1.00 67.81           C  
ATOM   4759  HA  ILE A 306     -21.834  33.763  68.141  1.00 67.81           H  
ATOM   4760  C   ILE A 306     -22.526  34.198  66.169  1.00 67.81           C  
ATOM   4761  CB  ILE A 306     -20.104  33.864  66.843  1.00 67.81           C  
ATOM   4762  HB  ILE A 306     -19.876  33.600  65.810  1.00 67.81           H  
ATOM   4763  O   ILE A 306     -23.024  35.281  66.499  1.00 67.81           O  
ATOM   4764  CG1 ILE A 306     -19.113  33.104  67.760  1.00 67.81           C  
ATOM   4765 HG12 ILE A 306     -19.286  32.031  67.684  1.00 67.81           H  
ATOM   4766 HG13 ILE A 306     -19.282  33.394  68.798  1.00 67.81           H  
ATOM   4767  CG2 ILE A 306     -19.909  35.388  67.002  1.00 67.81           C  
ATOM   4768 HG21 ILE A 306     -20.158  35.686  68.020  1.00 67.81           H  
ATOM   4769 HG22 ILE A 306     -20.545  35.929  66.302  1.00 67.81           H  
ATOM   4770 HG23 ILE A 306     -18.880  35.668  66.779  1.00 67.81           H  
ATOM   4771  CD1 ILE A 306     -17.635  33.323  67.410  1.00 67.81           C  
ATOM   4772 HD11 ILE A 306     -17.471  33.128  66.350  1.00 67.81           H  
ATOM   4773 HD12 ILE A 306     -17.025  32.634  67.993  1.00 67.81           H  
ATOM   4774 HD13 ILE A 306     -17.327  34.340  67.651  1.00 67.81           H  
ATOM   4775  N   ILE A 307     -22.751  33.646  64.972  1.00 68.91           N  
ATOM   4776  H   ILE A 307     -22.427  32.703  64.811  1.00 68.91           H  
ATOM   4777  CA  ILE A 307     -23.497  34.329  63.910  1.00 68.91           C  
ATOM   4778  HA  ILE A 307     -23.224  35.384  63.922  1.00 68.91           H  
ATOM   4779  C   ILE A 307     -24.997  34.266  64.202  1.00 68.91           C  
ATOM   4780  CB  ILE A 307     -23.128  33.772  62.515  1.00 68.91           C  
ATOM   4781  HB  ILE A 307     -23.369  32.709  62.488  1.00 68.91           H  
ATOM   4782  O   ILE A 307     -25.643  35.315  64.281  1.00 68.91           O  
ATOM   4783  CG1 ILE A 307     -21.611  33.944  62.253  1.00 68.91           C  
ATOM   4784 HG12 ILE A 307     -21.356  35.003  62.271  1.00 68.91           H  
ATOM   4785 HG13 ILE A 307     -21.052  33.449  63.047  1.00 68.91           H  
ATOM   4786  CG2 ILE A 307     -23.949  34.490  61.424  1.00 68.91           C  
ATOM   4787 HG21 ILE A 307     -23.720  35.556  61.415  1.00 68.91           H  
ATOM   4788 HG22 ILE A 307     -23.733  34.062  60.446  1.00 68.91           H  
ATOM   4789 HG23 ILE A 307     -25.017  34.353  61.595  1.00 68.91           H  
ATOM   4790  CD1 ILE A 307     -21.124  33.339  60.931  1.00 68.91           C  
ATOM   4791 HD11 ILE A 307     -21.443  32.300  60.858  1.00 68.91           H  
ATOM   4792 HD12 ILE A 307     -20.035  33.377  60.898  1.00 68.91           H  
ATOM   4793 HD13 ILE A 307     -21.512  33.904  60.083  1.00 68.91           H  
ATOM   4794  N   SER A 308     -25.546  33.067  64.421  1.00 73.23           N  
ATOM   4795  H   SER A 308     -24.980  32.232  64.370  1.00 73.23           H  
ATOM   4796  CA  SER A 308     -26.970  32.910  64.735  1.00 73.23           C  
ATOM   4797  HA  SER A 308     -27.547  33.474  64.002  1.00 73.23           H  
ATOM   4798  C   SER A 308     -27.324  33.472  66.116  1.00 73.23           C  
ATOM   4799  CB  SER A 308     -27.404  31.449  64.609  1.00 73.23           C  
ATOM   4800  HB2 SER A 308     -27.171  31.077  63.611  1.00 73.23           H  
ATOM   4801  HB3 SER A 308     -28.480  31.378  64.764  1.00 73.23           H  
ATOM   4802  O   SER A 308     -28.376  34.100  66.253  1.00 73.23           O  
ATOM   4803  OG  SER A 308     -26.740  30.667  65.572  1.00 73.23           O  
ATOM   4804  HG  SER A 308     -26.017  30.234  65.112  1.00 73.23           H  
ATOM   4805  N   ALA A 309     -26.437  33.375  67.121  1.00 75.86           N  
ATOM   4806  H   ALA A 309     -25.614  32.806  66.978  1.00 75.86           H  
ATOM   4807  CA  ALA A 309     -26.676  33.901  68.471  1.00 75.86           C  
ATOM   4808  HA  ALA A 309     -27.492  33.340  68.926  1.00 75.86           H  
ATOM   4809  C   ALA A 309     -27.072  35.383  68.459  1.00 75.86           C  
ATOM   4810  CB  ALA A 309     -25.423  33.720  69.336  1.00 75.86           C  
ATOM   4811  HB1 ALA A 309     -25.171  32.663  69.419  1.00 75.86           H  
ATOM   4812  HB2 ALA A 309     -25.608  34.102  70.340  1.00 75.86           H  
ATOM   4813  HB3 ALA A 309     -24.577  34.248  68.897  1.00 75.86           H  
ATOM   4814  O   ALA A 309     -28.036  35.775  69.117  1.00 75.86           O  
ATOM   4815  N   ARG A 310     -26.392  36.221  67.660  1.00 74.63           N  
ATOM   4816  H   ARG A 310     -25.649  35.829  67.099  1.00 74.63           H  
ATOM   4817  CA  ARG A 310     -26.714  37.658  67.556  1.00 74.63           C  
ATOM   4818  HA  ARG A 310     -26.689  38.089  68.556  1.00 74.63           H  
ATOM   4819  C   ARG A 310     -28.135  37.921  67.050  1.00 74.63           C  
ATOM   4820  CB  ARG A 310     -25.691  38.374  66.663  1.00 74.63           C  
ATOM   4821  HB2 ARG A 310     -26.139  39.293  66.285  1.00 74.63           H  
ATOM   4822  HB3 ARG A 310     -25.433  37.745  65.811  1.00 74.63           H  
ATOM   4823  O   ARG A 310     -28.761  38.880  67.505  1.00 74.63           O  
ATOM   4824  CG  ARG A 310     -24.431  38.746  67.452  1.00 74.63           C  
ATOM   4825  HG2 ARG A 310     -24.715  39.347  68.316  1.00 74.63           H  
ATOM   4826  HG3 ARG A 310     -23.929  37.841  67.793  1.00 74.63           H  
ATOM   4827  CD  ARG A 310     -23.483  39.557  66.566  1.00 74.63           C  
ATOM   4828  HD2 ARG A 310     -24.039  40.382  66.120  1.00 74.63           H  
ATOM   4829  HD3 ARG A 310     -23.116  38.907  65.771  1.00 74.63           H  
ATOM   4830  NE  ARG A 310     -22.349  40.094  67.341  1.00 74.63           N  
ATOM   4831  HE  ARG A 310     -22.292  39.805  68.307  1.00 74.63           H  
ATOM   4832  NH1 ARG A 310     -21.342  41.225  65.619  1.00 74.63           N  
ATOM   4833 HH11 ARG A 310     -22.053  40.867  64.997  1.00 74.63           H  
ATOM   4834 HH12 ARG A 310     -20.587  41.791  65.259  1.00 74.63           H  
ATOM   4835  NH2 ARG A 310     -20.435  41.285  67.659  1.00 74.63           N  
ATOM   4836 HH21 ARG A 310     -20.426  41.002  68.629  1.00 74.63           H  
ATOM   4837 HH22 ARG A 310     -19.688  41.855  67.290  1.00 74.63           H  
ATOM   4838  CZ  ARG A 310     -21.385  40.864  66.872  1.00 74.63           C  
ATOM   4839  N   ASN A 311     -28.653  37.050  66.187  1.00 76.16           N  
ATOM   4840  H   ASN A 311     -28.094  36.248  65.933  1.00 76.16           H  
ATOM   4841  CA  ASN A 311     -30.003  37.126  65.630  1.00 76.16           C  
ATOM   4842  HA  ASN A 311     -30.372  38.145  65.751  1.00 76.16           H  
ATOM   4843  C   ASN A 311     -31.025  36.259  66.387  1.00 76.16           C  
ATOM   4844  CB  ASN A 311     -29.935  36.844  64.118  1.00 76.16           C  
ATOM   4845  HB2 ASN A 311     -30.937  36.654  63.732  1.00 76.16           H  
ATOM   4846  HB3 ASN A 311     -29.340  35.950  63.936  1.00 76.16           H  
ATOM   4847  O   ASN A 311     -32.110  36.005  65.876  1.00 76.16           O  
ATOM   4848  CG  ASN A 311     -29.373  38.009  63.322  1.00 76.16           C  
ATOM   4849  ND2 ASN A 311     -29.036  37.776  62.076  1.00 76.16           N  
ATOM   4850 HD21 ASN A 311     -29.155  36.849  61.693  1.00 76.16           H  
ATOM   4851 HD22 ASN A 311     -28.681  38.555  61.541  1.00 76.16           H  
ATOM   4852  OD1 ASN A 311     -29.242  39.134  63.783  1.00 76.16           O  
ATOM   4853  N   GLY A 312     -30.724  35.838  67.622  1.00 76.64           N  
ATOM   4854  H   GLY A 312     -29.790  35.988  67.976  1.00 76.64           H  
ATOM   4855  CA  GLY A 312     -31.655  35.053  68.441  1.00 76.64           C  
ATOM   4856  HA2 GLY A 312     -32.654  35.485  68.381  1.00 76.64           H  
ATOM   4857  HA3 GLY A 312     -31.323  35.086  69.478  1.00 76.64           H  
ATOM   4858  C   GLY A 312     -31.754  33.579  68.037  1.00 76.64           C  
ATOM   4859  O   GLY A 312     -32.758  32.939  68.331  1.00 76.64           O  
ATOM   4860  N   GLY A 313     -30.727  33.046  67.373  1.00 78.75           N  
ATOM   4861  H   GLY A 313     -29.951  33.644  67.128  1.00 78.75           H  
ATOM   4862  CA  GLY A 313     -30.640  31.651  66.939  1.00 78.75           C  
ATOM   4863  HA2 GLY A 313     -29.593  31.349  66.912  1.00 78.75           H  
ATOM   4864  HA3 GLY A 313     -31.152  31.017  67.662  1.00 78.75           H  
ATOM   4865  C   GLY A 313     -31.248  31.368  65.562  1.00 78.75           C  
ATOM   4866  O   GLY A 313     -31.113  30.255  65.074  1.00 78.75           O  
ATOM   4867  N   ASP A 314     -31.894  32.338  64.917  1.00 76.86           N  
ATOM   4868  H   ASP A 314     -31.979  33.240  65.363  1.00 76.86           H  
ATOM   4869  CA  ASP A 314     -32.562  32.160  63.620  1.00 76.86           C  
ATOM   4870  HA  ASP A 314     -33.254  31.321  63.686  1.00 76.86           H  
ATOM   4871  C   ASP A 314     -31.560  31.872  62.483  1.00 76.86           C  
ATOM   4872  CB  ASP A 314     -33.389  33.427  63.364  1.00 76.86           C  
ATOM   4873  HB2 ASP A 314     -34.102  33.543  64.180  1.00 76.86           H  
ATOM   4874  HB3 ASP A 314     -32.720  34.288  63.388  1.00 76.86           H  
ATOM   4875  O   ASP A 314     -30.661  32.674  62.220  1.00 76.86           O  
ATOM   4876  CG  ASP A 314     -34.170  33.459  62.048  1.00 76.86           C  
ATOM   4877  OD1 ASP A 314     -34.496  32.418  61.433  1.00 76.86           O  
ATOM   4878  OD2 ASP A 314     -34.507  34.585  61.626  1.00 76.86           O  
ATOM   4879  N   MET A 315     -31.727  30.739  61.789  1.00 77.06           N  
ATOM   4880  H   MET A 315     -32.489  30.132  62.054  1.00 77.06           H  
ATOM   4881  CA  MET A 315     -30.947  30.365  60.597  1.00 77.06           C  
ATOM   4882  HA  MET A 315     -29.973  30.851  60.651  1.00 77.06           H  
ATOM   4883  C   MET A 315     -31.565  30.836  59.276  1.00 77.06           C  
ATOM   4884  CB  MET A 315     -30.717  28.851  60.528  1.00 77.06           C  
ATOM   4885  HB2 MET A 315     -31.649  28.306  60.679  1.00 77.06           H  
ATOM   4886  HB3 MET A 315     -30.340  28.601  59.536  1.00 77.06           H  
ATOM   4887  O   MET A 315     -30.977  30.628  58.215  1.00 77.06           O  
ATOM   4888  CG  MET A 315     -29.664  28.399  61.528  1.00 77.06           C  
ATOM   4889  HG2 MET A 315     -28.950  29.207  61.685  1.00 77.06           H  
ATOM   4890  HG3 MET A 315     -30.163  28.202  62.477  1.00 77.06           H  
ATOM   4891  SD  MET A 315     -28.719  26.963  60.946  1.00 77.06           S  
ATOM   4892  CE  MET A 315     -29.983  25.679  61.003  1.00 77.06           C  
ATOM   4893  HE1 MET A 315     -30.121  25.332  62.027  1.00 77.06           H  
ATOM   4894  HE2 MET A 315     -30.926  26.063  60.613  1.00 77.06           H  
ATOM   4895  HE3 MET A 315     -29.653  24.864  60.360  1.00 77.06           H  
ATOM   4896  N   GLY A 316     -32.734  31.477  59.305  1.00 72.72           N  
ATOM   4897  H   GLY A 316     -33.189  31.620  60.195  1.00 72.72           H  
ATOM   4898  CA  GLY A 316     -33.435  31.894  58.096  1.00 72.72           C  
ATOM   4899  HA2 GLY A 316     -34.203  32.617  58.371  1.00 72.72           H  
ATOM   4900  HA3 GLY A 316     -32.729  32.381  57.424  1.00 72.72           H  
ATOM   4901  C   GLY A 316     -34.105  30.736  57.346  1.00 72.72           C  
ATOM   4902  O   GLY A 316     -34.237  29.617  57.845  1.00 72.72           O  
ATOM   4903  N   TRP A 317     -34.618  31.036  56.151  1.00 75.28           N  
ATOM   4904  H   TRP A 317     -34.411  31.942  55.756  1.00 75.28           H  
ATOM   4905  CA  TRP A 317     -35.357  30.083  55.319  1.00 75.28           C  
ATOM   4906  HA  TRP A 317     -35.980  29.456  55.957  1.00 75.28           H  
ATOM   4907  C   TRP A 317     -34.395  29.169  54.551  1.00 75.28           C  
ATOM   4908  CB  TRP A 317     -36.272  30.847  54.351  1.00 75.28           C  
ATOM   4909  HB2 TRP A 317     -35.665  31.513  53.738  1.00 75.28           H  
ATOM   4910  HB3 TRP A 317     -36.734  30.123  53.679  1.00 75.28           H  
ATOM   4911  O   TRP A 317     -33.625  29.650  53.723  1.00 75.28           O  
ATOM   4912  CG  TRP A 317     -37.371  31.642  54.989  1.00 75.28           C  
ATOM   4913  CD1 TRP A 317     -37.324  32.957  55.301  1.00 75.28           C  
ATOM   4914  HD1 TRP A 317     -36.473  33.598  55.124  1.00 75.28           H  
ATOM   4915  CD2 TRP A 317     -38.698  31.183  55.386  1.00 75.28           C  
ATOM   4916  CE2 TRP A 317     -39.413  32.291  55.933  1.00 75.28           C  
ATOM   4917  CE3 TRP A 317     -39.369  29.942  55.339  1.00 75.28           C  
ATOM   4918  HE3 TRP A 317     -38.858  29.078  54.940  1.00 75.28           H  
ATOM   4919  NE1 TRP A 317     -38.526  33.345  55.860  1.00 75.28           N  
ATOM   4920  HE1 TRP A 317     -38.727  34.296  56.135  1.00 75.28           H  
ATOM   4921  CH2 TRP A 317     -41.371  30.932  56.329  1.00 75.28           C  
ATOM   4922  HH2 TRP A 317     -42.386  30.827  56.682  1.00 75.28           H  
ATOM   4923  CZ2 TRP A 317     -40.730  32.179  56.400  1.00 75.28           C  
ATOM   4924  HZ2 TRP A 317     -41.251  33.036  56.800  1.00 75.28           H  
ATOM   4925  CZ3 TRP A 317     -40.689  29.816  55.809  1.00 75.28           C  
ATOM   4926  HZ3 TRP A 317     -41.181  28.855  55.771  1.00 75.28           H  
ATOM   4927  N   LEU A 318     -34.476  27.862  54.790  1.00 73.00           N  
ATOM   4928  H   LEU A 318     -35.119  27.542  55.500  1.00 73.00           H  
ATOM   4929  CA  LEU A 318     -33.670  26.826  54.143  1.00 73.00           C  
ATOM   4930  HA  LEU A 318     -32.872  27.285  53.560  1.00 73.00           H  
ATOM   4931  C   LEU A 318     -34.537  25.999  53.187  1.00 73.00           C  
ATOM   4932  CB  LEU A 318     -33.030  25.947  55.231  1.00 73.00           C  
ATOM   4933  HB2 LEU A 318     -32.625  25.047  54.768  1.00 73.00           H  
ATOM   4934  HB3 LEU A 318     -33.812  25.628  55.921  1.00 73.00           H  
ATOM   4935  O   LEU A 318     -35.642  25.580  53.537  1.00 73.00           O  
ATOM   4936  CG  LEU A 318     -31.908  26.672  56.007  1.00 73.00           C  
ATOM   4937  HG  LEU A 318     -32.003  27.752  55.887  1.00 73.00           H  
ATOM   4938  CD1 LEU A 318     -31.981  26.362  57.501  1.00 73.00           C
[truncated: 2,671,476 more chars]
